# Supplementary material for: Does the use of pre-calculated uncertainty values change the conclusions of comparative life cycle assessments? – An empirical analysis
Source: PLoS One. 2018 Dec 19;13(12):e0209474. doi: 10.1371/journal.pone.0209474 (PMC6300256; doi:10.1371/journal.pone.0209474)
Supplement: S1 Table — (XLSX) [file pone.0209474.s001.xlsx]

## Sheet: Cover
		Supporting information: Does the Use of Pre-calculated Uncertainty Values Change the Conclusions of Comparative Life Cycle Assessments – An Empirical Analysis Yuwei Qin and Sangwon Suh (2018) Bren School of Environmental Science and Management, University of California, Santa Barbara, California, United States of America
		Description:
		This excel file contains the results for 10,000 random pairs of elementary flows and 10,000 random pairs of elementary flows within the processes that produce electricity from ecoinvent.
		The processes and elementary flows involved in this study are in the "Random process name" and "Random electricity process name" tab.
		The results of comparing processes A and B for PDS and FDS under the three thresholds are presented in tabs "70%threshold", "80%threshold", and "90%threshold".
		The results of arriving at (1) an identical, (2) moderated, and (3) reserved conclusions by using PDS instead of FDS under three threshold conditions, 70%, 80%, and 90%, are included in the "Result_70%80%90%" tabs

## Sheet: 70%threshold
	Random process			Random electricity process
Pair	FDS	PDS		FDS	PDS
1	B is better	B is better		B is better	B is better
2	B is better	B is better		B is better	B is better
3	A is better	A is better		A is better	A is better
4	A is better	A is better		A is better	A is better
5	A is better	A is better		B is better	B is better
6	B is better	B is better		A is better	A is better
7	B is better	B is better		B is better	B is better
8	A is better	A is better		A is better	A is better
9	B is better	Inconclusive		A is better	A is better
10	A is better	A is better		A is better	A is better
11	A is better	A is better		B is better	Inconclusive
12	B is better	B is better		A is better	A is better
13	B is better	B is better		A is better	A is better
14	B is better	B is better		A is better	A is better
15	A is better	A is better		A is better	A is better
16	B is better	B is better		Inconclusive	Inconclusive
17	B is better	B is better		A is better	A is better
18	B is better	B is better		A is better	A is better
19	B is better	B is better		B is better	B is better
20	B is better	B is better		Inconclusive	Inconclusive
21	A is better	A is better		B is better	B is better
22	A is better	A is better		B is better	B is better
23	A is better	A is better		A is better	A is better
24	B is better	B is better		A is better	A is better
25	B is better	Inconclusive		B is better	Inconclusive
26	Inconclusive	Inconclusive		A is better	A is better
27	B is better	B is better		B is better	B is better
28	B is better	B is better		B is better	B is better
29	B is better	B is better		A is better	A is better
30	A is better	A is better		B is better	B is better
31	A is better	A is better		A is better	A is better
32	A is better	A is better		B is better	B is better
33	A is better	A is better		B is better	B is better
34	A is better	A is better		B is better	B is better
35	A is better	A is better		A is better	A is better
36	A is better	A is better		B is better	B is better
37	A is better	A is better		B is better	B is better
38	A is better	A is better		A is better	A is better
39	A is better	A is better		B is better	B is better
40	A is better	A is better		A is better	A is better
41	A is better	A is better		A is better	A is better
42	A is better	A is better		A is better	A is better
43	A is better	A is better		B is better	B is better
44	Inconclusive	Inconclusive		A is better	A is better
45	B is better	B is better		A is better	A is better
46	B is better	B is better		B is better	Inconclusive
47	A is better	A is better		B is better	B is better
48	B is better	B is better		A is better	A is better
49	Inconclusive	Inconclusive		A is better	A is better
50	B is better	B is better		Inconclusive	Inconclusive
51	A is better	A is better		A is better	A is better
52	B is better	B is better		Inconclusive	Inconclusive
53	A is better	A is better		A is better	A is better
54	A is better	A is better		B is better	B is better
55	A is better	A is better		B is better	B is better
56	B is better	B is better		A is better	A is better
57	B is better	B is better		B is better	B is better
58	B is better	B is better		A is better	A is better
59	A is better	A is better		A is better	A is better
60	B is better	B is better		A is better	A is better
61	A is better	A is better		A is better	A is better
62	A is better	A is better		Inconclusive	Inconclusive
63	A is better	A is better		B is better	B is better
64	B is better	B is better		A is better	A is better
65	B is better	B is better		B is better	B is better
66	B is better	B is better		A is better	A is better
67	A is better	Inconclusive		A is better	A is better
68	A is better	A is better		A is better	A is better
69	A is better	A is better		A is better	A is better
70	A is better	A is better		B is better	B is better
71	A is better	A is better		B is better	B is better
72	A is better	A is better		B is better	B is better
73	A is better	A is better		B is better	B is better
74	B is better	B is better		A is better	A is better
75	B is better	B is better		B is better	B is better
76	B is better	B is better		B is better	B is better
77	B is better	Inconclusive		Inconclusive	Inconclusive
78	A is better	A is better		Inconclusive	A is better
79	B is better	B is better		A is better	A is better
80	A is better	A is better		A is better	A is better
81	A is better	A is better		A is better	Inconclusive
82	A is better	A is better		B is better	B is better
83	A is better	A is better		B is better	B is better
84	A is better	A is better		B is better	B is better
85	A is better	A is better		A is better	A is better
86	B is better	B is better		A is better	A is better
87	A is better	A is better		A is better	A is better
88	B is better	B is better		B is better	B is better
89	B is better	B is better		B is better	B is better
90	B is better	B is better		A is better	A is better
91	B is better	B is better		A is better	A is better
92	A is better	A is better		Inconclusive	Inconclusive
93	A is better	A is better		B is better	B is better
94	B is better	B is better		A is better	A is better
95	A is better	A is better		B is better	B is better
96	B is better	B is better		A is better	A is better
97	B is better	B is better		A is better	A is better
98	A is better	A is better		A is better	A is better
99	A is better	A is better		B is better	B is better
100	B is better	B is better		A is better	A is better
101	A is better	A is better		A is better	A is better
102	A is better	A is better		B is better	B is better
103	B is better	Inconclusive		B is better	B is better
104	B is better	B is better		B is better	B is better
105	A is better	A is better		B is better	B is better
106	Inconclusive	Inconclusive		B is better	B is better
107	A is better	A is better		B is better	B is better
108	B is better	B is better		A is better	A is better
109	B is better	B is better		B is better	B is better
110	A is better	A is better		A is better	A is better
111	B is better	B is better		A is better	A is better
112	A is better	A is better		B is better	B is better
113	B is better	B is better		B is better	B is better
114	A is better	A is better		A is better	A is better
115	A is better	A is better		A is better	A is better
116	A is better	A is better		A is better	A is better
117	B is better	Inconclusive		A is better	A is better
118	A is better	A is better		Inconclusive	Inconclusive
119	A is better	A is better		B is better	B is better
120	B is better	B is better		A is better	A is better
121	A is better	A is better		B is better	B is better
122	B is better	B is better		A is better	A is better
123	B is better	B is better		B is better	B is better
124	B is better	B is better		B is better	B is better
125	A is better	A is better		A is better	Inconclusive
126	A is better	A is better		B is better	B is better
127	B is better	B is better		B is better	B is better
128	A is better	A is better		A is better	A is better
129	A is better	A is better		A is better	A is better
130	B is better	B is better		B is better	B is better
131	Inconclusive	Inconclusive		A is better	A is better
132	B is better	B is better		A is better	A is better
133	B is better	B is better		A is better	Inconclusive
134	A is better	A is better		A is better	A is better
135	B is better	B is better		B is better	B is better
136	A is better	A is better		B is better	B is better
137	A is better	A is better		A is better	A is better
138	A is better	A is better		A is better	A is better
139	B is better	B is better		B is better	Inconclusive
140	B is better	B is better		B is better	B is better
141	A is better	A is better		B is better	B is better
142	A is better	A is better		A is better	A is better
143	A is better	A is better		A is better	A is better
144	B is better	B is better		B is better	B is better
145	A is better	A is better		A is better	A is better
146	A is better	A is better		B is better	B is better
147	A is better	A is better		A is better	A is better
148	B is better	B is better		B is better	Inconclusive
149	B is better	B is better		B is better	B is better
150	B is better	B is better		B is better	B is better
151	B is better	B is better		Inconclusive	Inconclusive
152	A is better	A is better		Inconclusive	Inconclusive
153	A is better	A is better		B is better	B is better
154	A is better	A is better		A is better	A is better
155	A is better	A is better		B is better	B is better
156	A is better	A is better		A is better	A is better
157	A is better	A is better		A is better	A is better
158	A is better	A is better		B is better	B is better
159	B is better	B is better		Inconclusive	Inconclusive
160	B is better	B is better		B is better	B is better
161	A is better	A is better		B is better	B is better
162	A is better	Inconclusive		Inconclusive	Inconclusive
163	B is better	B is better		A is better	A is better
164	B is better	B is better		A is better	A is better
165	A is better	A is better		A is better	A is better
166	A is better	A is better		B is better	B is better
167	B is better	B is better		A is better	A is better
168	A is better	A is better		A is better	A is better
169	B is better	B is better		B is better	B is better
170	A is better	A is better		A is better	A is better
171	A is better	A is better		B is better	Inconclusive
172	B is better	B is better		A is better	A is better
173	B is better	B is better		A is better	A is better
174	B is better	B is better		A is better	A is better
175	A is better	A is better		A is better	A is better
176	B is better	B is better		B is better	B is better
177	A is better	A is better		A is better	A is better
178	A is better	A is better		A is better	A is better
179	B is better	B is better		B is better	B is better
180	B is better	B is better		B is better	B is better
181	A is better	A is better		B is better	B is better
182	A is better	A is better		A is better	A is better
183	B is better	B is better		B is better	B is better
184	B is better	B is better		A is better	A is better
185	A is better	A is better		A is better	A is better
186	A is better	A is better		A is better	A is better
187	A is better	Inconclusive		A is better	A is better
188	A is better	A is better		B is better	B is better
189	A is better	A is better		B is better	B is better
190	B is better	B is better		A is better	A is better
191	A is better	A is better		Inconclusive	Inconclusive
192	B is better	B is better		A is better	A is better
193	B is better	B is better		B is better	B is better
194	A is better	A is better		B is better	B is better
195	B is better	B is better		B is better	B is better
196	Inconclusive	Inconclusive		B is better	B is better
197	B is better	B is better		A is better	A is better
198	B is better	B is better		A is better	A is better
199	B is better	B is better		B is better	B is better
200	B is better	B is better		A is better	A is better
201	B is better	B is better		A is better	A is better
202	A is better	A is better		B is better	B is better
203	B is better	B is better		A is better	A is better
204	A is better	A is better		B is better	B is better
205	B is better	B is better		A is better	A is better
206	B is better	B is better		B is better	B is better
207	B is better	B is better		A is better	Inconclusive
208	B is better	B is better		B is better	B is better
209	A is better	A is better		A is better	A is better
210	A is better	A is better		A is better	A is better
211	Inconclusive	Inconclusive		Inconclusive	Inconclusive
212	A is better	A is better		B is better	B is better
213	B is better	B is better		B is better	B is better
214	B is better	B is better		A is better	A is better
215	B is better	B is better		B is better	B is better
216	A is better	A is better		B is better	B is better
217	B is better	B is better		A is better	A is better
218	A is better	A is better		A is better	A is better
219	B is better	B is better		B is better	B is better
220	B is better	B is better		Inconclusive	Inconclusive
221	B is better	B is better		A is better	A is better
222	B is better	B is better		B is better	B is better
223	A is better	A is better		Inconclusive	Inconclusive
224	A is better	A is better		A is better	A is better
225	A is better	A is better		B is better	B is better
226	A is better	A is better		B is better	B is better
227	B is better	B is better		A is better	A is better
228	A is better	A is better		B is better	B is better
229	B is better	B is better		A is better	A is better
230	A is better	A is better		A is better	Inconclusive
231	Inconclusive	Inconclusive		A is better	A is better
232	B is better	B is better		A is better	Inconclusive
233	A is better	Inconclusive		A is better	A is better
234	B is better	B is better		B is better	Inconclusive
235	A is better	A is better		A is better	A is better
236	A is better	A is better		A is better	A is better
237	B is better	Inconclusive		Inconclusive	Inconclusive
238	A is better	A is better		A is better	A is better
239	A is better	A is better		B is better	B is better
240	A is better	A is better		B is better	B is better
241	B is better	B is better		A is better	A is better
242	B is better	B is better		B is better	B is better
243	A is better	A is better		Inconclusive	Inconclusive
244	A is better	A is better		A is better	A is better
245	A is better	A is better		Inconclusive	Inconclusive
246	A is better	A is better		B is better	B is better
247	A is better	A is better		A is better	A is better
248	B is better	B is better		A is better	Inconclusive
249	B is better	B is better		A is better	A is better
250	A is better	A is better		B is better	B is better
251	B is better	B is better		A is better	Inconclusive
252	B is better	B is better		B is better	B is better
253	A is better	A is better		A is better	A is better
254	B is better	B is better		B is better	B is better
255	B is better	B is better		B is better	B is better
256	B is better	B is better		B is better	B is better
257	A is better	A is better		B is better	B is better
258	A is better	A is better		B is better	B is better
259	B is better	B is better		A is better	A is better
260	B is better	B is better		B is better	B is better
261	A is better	A is better		B is better	B is better
262	A is better	A is better		A is better	A is better
263	B is better	B is better		A is better	A is better
264	B is better	B is better		B is better	B is better
265	B is better	B is better		B is better	B is better
266	B is better	B is better		B is better	B is better
267	B is better	B is better		A is better	A is better
268	B is better	B is better		B is better	B is better
269	A is better	A is better		B is better	B is better
270	B is better	B is better		A is better	A is better
271	A is better	A is better		B is better	B is better
272	A is better	A is better		B is better	B is better
273	A is better	A is better		A is better	A is better
274	B is better	B is better		A is better	A is better
275	A is better	A is better		A is better	A is better
276	B is better	B is better		B is better	B is better
277	A is better	A is better		A is better	A is better
278	A is better	A is better		B is better	B is better
279	A is better	A is better		A is better	A is better
280	B is better	B is better		B is better	B is better
281	A is better	A is better		B is better	B is better
282	A is better	A is better		B is better	B is better
283	B is better	B is better		Inconclusive	Inconclusive
284	A is better	A is better		A is better	A is better
285	B is better	B is better		A is better	A is better
286	B is better	B is better		A is better	A is better
287	B is better	B is better		A is better	A is better
288	A is better	A is better		A is better	A is better
289	Inconclusive	Inconclusive		A is better	A is better
290	A is better	A is better		A is better	Inconclusive
291	A is better	Inconclusive		A is better	Inconclusive
292	B is better	B is better		A is better	A is better
293	B is better	B is better		B is better	B is better
294	A is better	A is better		B is better	B is better
295	B is better	B is better		A is better	A is better
296	A is better	Inconclusive		B is better	B is better
297	B is better	B is better		B is better	B is better
298	A is better	A is better		B is better	B is better
299	A is better	A is better		A is better	A is better
300	A is better	A is better		B is better	Inconclusive
301	B is better	B is better		B is better	Inconclusive
302	A is better	A is better		B is better	Inconclusive
303	B is better	B is better		A is better	A is better
304	B is better	B is better		A is better	A is better
305	A is better	A is better		A is better	A is better
306	B is better	B is better		A is better	A is better
307	B is better	B is better		A is better	A is better
308	B is better	B is better		A is better	A is better
309	A is better	A is better		Inconclusive	Inconclusive
310	B is better	B is better		B is better	B is better
311	A is better	A is better		A is better	A is better
312	A is better	A is better		B is better	Inconclusive
313	B is better	B is better		B is better	B is better
314	B is better	B is better		A is better	A is better
315	A is better	A is better		A is better	A is better
316	A is better	A is better		B is better	B is better
317	B is better	B is better		B is better	Inconclusive
318	B is better	B is better		Inconclusive	Inconclusive
319	B is better	B is better		A is better	A is better
320	A is better	A is better		B is better	Inconclusive
321	A is better	A is better		B is better	B is better
322	B is better	B is better		B is better	B is better
323	A is better	A is better		A is better	A is better
324	A is better	A is better		Inconclusive	Inconclusive
325	A is better	A is better		B is better	B is better
326	B is better	Inconclusive		A is better	A is better
327	A is better	A is better		A is better	A is better
328	B is better	B is better		B is better	B is better
329	B is better	B is better		B is better	B is better
330	B is better	B is better		A is better	A is better
331	A is better	A is better		B is better	B is better
332	A is better	A is better		A is better	A is better
333	A is better	A is better		A is better	A is better
334	A is better	A is better		B is better	B is better
335	B is better	B is better		A is better	A is better
336	B is better	B is better		B is better	B is better
337	A is better	A is better		B is better	B is better
338	A is better	A is better		B is better	B is better
339	A is better	A is better		B is better	B is better
340	A is better	A is better		B is better	B is better
341	A is better	Inconclusive		A is better	A is better
342	A is better	A is better		A is better	A is better
343	A is better	A is better		A is better	A is better
344	A is better	A is better		A is better	A is better
345	A is better	A is better		B is better	B is better
346	A is better	A is better		B is better	B is better
347	B is better	B is better		B is better	B is better
348	B is better	B is better		A is better	A is better
349	B is better	B is better		A is better	A is better
350	Inconclusive	Inconclusive		B is better	B is better
351	A is better	A is better		B is better	B is better
352	B is better	B is better		A is better	A is better
353	B is better	B is better		A is better	A is better
354	A is better	A is better		B is better	B is better
355	A is better	A is better		A is better	A is better
356	A is better	A is better		Inconclusive	B is better
357	B is better	B is better		B is better	B is better
358	Inconclusive	Inconclusive		B is better	B is better
359	B is better	B is better		B is better	B is better
360	B is better	B is better		B is better	Inconclusive
361	B is better	B is better		B is better	B is better
362	A is better	A is better		A is better	A is better
363	B is better	B is better		B is better	B is better
364	A is better	A is better		A is better	A is better
365	A is better	A is better		B is better	B is better
366	A is better	A is better		A is better	A is better
367	A is better	A is better		A is better	A is better
368	B is better	B is better		Inconclusive	Inconclusive
369	A is better	A is better		A is better	A is better
370	B is better	B is better		A is better	A is better
371	A is better	A is better		B is better	B is better
372	A is better	A is better		B is better	Inconclusive
373	A is better	A is better		A is better	A is better
374	B is better	B is better		A is better	A is better
375	B is better	B is better		B is better	B is better
376	A is better	A is better		A is better	A is better
377	B is better	B is better		B is better	B is better
378	A is better	A is better		A is better	A is better
379	B is better	B is better		A is better	A is better
380	B is better	B is better		A is better	A is better
381	A is better	A is better		A is better	A is better
382	A is better	A is better		Inconclusive	Inconclusive
383	B is better	B is better		A is better	A is better
384	B is better	B is better		B is better	B is better
385	B is better	B is better		A is better	A is better
386	A is better	A is better		B is better	B is better
387	Inconclusive	Inconclusive		B is better	B is better
388	A is better	A is better		B is better	B is better
389	Inconclusive	Inconclusive		Inconclusive	Inconclusive
390	B is better	B is better		A is better	A is better
391	A is better	A is better		B is better	B is better
392	B is better	B is better		B is better	B is better
393	B is better	B is better		B is better	B is better
394	B is better	B is better		A is better	A is better
395	A is better	A is better		B is better	B is better
396	B is better	B is better		A is better	A is better
397	B is better	B is better		A is better	A is better
398	A is better	A is better		A is better	Inconclusive
399	A is better	A is better		B is better	B is better
400	B is better	B is better		B is better	B is better
401	B is better	B is better		A is better	A is better
402	B is better	B is better		A is better	A is better
403	A is better	A is better		A is better	A is better
404	A is better	A is better		Inconclusive	Inconclusive
405	B is better	B is better		A is better	A is better
406	B is better	B is better		A is better	A is better
407	A is better	A is better		B is better	B is better
408	A is better	A is better		A is better	A is better
409	B is better	B is better		A is better	A is better
410	B is better	B is better		B is better	B is better
411	A is better	A is better		B is better	B is better
412	A is better	A is better		B is better	B is better
413	B is better	B is better		A is better	A is better
414	B is better	B is better		A is better	A is better
415	A is better	Inconclusive		A is better	A is better
416	A is better	A is better		A is better	A is better
417	B is better	B is better		B is better	B is better
418	B is better	B is better		Inconclusive	Inconclusive
419	A is better	A is better		B is better	B is better
420	A is better	A is better		B is better	B is better
421	B is better	B is better		A is better	A is better
422	B is better	B is better		B is better	B is better
423	B is better	B is better		Inconclusive	Inconclusive
424	B is better	B is better		A is better	A is better
425	B is better	B is better		A is better	A is better
426	B is better	B is better		A is better	A is better
427	A is better	A is better		B is better	B is better
428	B is better	B is better		A is better	A is better
429	B is better	B is better		B is better	B is better
430	B is better	B is better		A is better	A is better
431	B is better	B is better		A is better	A is better
432	A is better	A is better		B is better	B is better
433	B is better	B is better		B is better	B is better
434	A is better	A is better		A is better	A is better
435	A is better	A is better		B is better	B is better
436	A is better	A is better		A is better	A is better
437	B is better	B is better		B is better	B is better
438	B is better	B is better		B is better	B is better
439	A is better	A is better		B is better	Inconclusive
440	A is better	A is better		A is better	A is better
441	B is better	B is better		B is better	Inconclusive
442	A is better	A is better		B is better	B is better
443	A is better	A is better		A is better	A is better
444	B is better	B is better		A is better	A is better
445	A is better	A is better		B is better	B is better
446	B is better	B is better		A is better	A is better
447	A is better	A is better		B is better	B is better
448	B is better	B is better		A is better	A is better
449	B is better	B is better		B is better	B is better
450	A is better	A is better		B is better	B is better
451	A is better	A is better		B is better	B is better
452	B is better	B is better		B is better	B is better
453	A is better	A is better		B is better	B is better
454	B is better	B is better		A is better	A is better
455	A is better	A is better		B is better	B is better
456	A is better	A is better		B is better	B is better
457	B is better	B is better		A is better	A is better
458	B is better	B is better		A is better	Inconclusive
459	A is better	A is better		B is better	B is better
460	A is better	A is better		B is better	B is better
461	A is better	A is better		A is better	A is better
462	A is better	A is better		A is better	Inconclusive
463	B is better	B is better		A is better	A is better
464	B is better	B is better		A is better	A is better
465	A is better	A is better		B is better	Inconclusive
466	A is better	A is better		A is better	A is better
467	B is better	B is better		A is better	A is better
468	B is better	B is better		A is better	A is better
469	A is better	A is better		B is better	B is better
470	Inconclusive	Inconclusive		B is better	B is better
471	A is better	A is better		B is better	B is better
472	B is better	B is better		B is better	B is better
473	B is better	B is better		B is better	B is better
474	Inconclusive	Inconclusive		B is better	B is better
475	B is better	B is better		B is better	B is better
476	A is better	A is better		A is better	A is better
477	B is better	B is better		Inconclusive	Inconclusive
478	A is better	A is better		A is better	A is better
479	B is better	B is better		A is better	Inconclusive
480	A is better	A is better		B is better	B is better
481	A is better	A is better		B is better	B is better
482	B is better	B is better		A is better	A is better
483	B is better	B is better		A is better	Inconclusive
484	A is better	Inconclusive		B is better	B is better
485	Inconclusive	Inconclusive		A is better	A is better
486	B is better	B is better		A is better	A is better
487	B is better	B is better		B is better	B is better
488	B is better	B is better		A is better	Inconclusive
489	B is better	B is better		B is better	B is better
490	B is better	B is better		A is better	A is better
491	A is better	A is better		B is better	B is better
492	A is better	A is better		B is better	B is better
493	A is better	A is better		A is better	A is better
494	A is better	A is better		A is better	A is better
495	A is better	A is better		B is better	B is better
496	A is better	A is better		B is better	B is better
497	A is better	A is better		A is better	A is better
498	B is better	B is better		B is better	B is better
499	Inconclusive	B is better		B is better	B is better
500	A is better	A is better		Inconclusive	Inconclusive
501	A is better	A is better		B is better	B is better
502	A is better	A is better		B is better	B is better
503	A is better	A is better		B is better	B is better
504	A is better	A is better		B is better	B is better
505	B is better	B is better		Inconclusive	Inconclusive
506	B is better	B is better		B is better	B is better
507	A is better	A is better		A is better	A is better
508	A is better	A is better		B is better	B is better
509	A is better	A is better		B is better	B is better
510	B is better	B is better		A is better	A is better
511	A is better	A is better		A is better	A is better
512	A is better	A is better		A is better	A is better
513	A is better	Inconclusive		B is better	B is better
514	B is better	B is better		A is better	A is better
515	B is better	B is better		A is better	A is better
516	B is better	B is better		A is better	A is better
517	B is better	B is better		A is better	A is better
518	B is better	B is better		B is better	Inconclusive
519	A is better	A is better		A is better	A is better
520	B is better	B is better		Inconclusive	Inconclusive
521	B is better	B is better		B is better	B is better
522	A is better	A is better		B is better	Inconclusive
523	A is better	A is better		B is better	B is better
524	A is better	A is better		A is better	A is better
525	B is better	B is better		B is better	B is better
526	A is better	A is better		B is better	B is better
527	A is better	A is better		Inconclusive	Inconclusive
528	A is better	A is better		A is better	A is better
529	B is better	B is better		B is better	B is better
530	A is better	A is better		B is better	B is better
531	B is better	B is better		A is better	A is better
532	A is better	A is better		B is better	B is better
533	A is better	A is better		B is better	B is better
534	B is better	B is better		A is better	A is better
535	A is better	A is better		A is better	A is better
536	B is better	B is better		Inconclusive	Inconclusive
537	B is better	B is better		A is better	A is better
538	B is better	B is better		A is better	A is better
539	B is better	B is better		A is better	A is better
540	B is better	B is better		B is better	B is better
541	A is better	A is better		A is better	A is better
542	A is better	A is better		Inconclusive	Inconclusive
543	A is better	A is better		A is better	A is better
544	B is better	B is better		B is better	B is better
545	A is better	A is better		B is better	B is better
546	A is better	A is better		A is better	A is better
547	A is better	Inconclusive		A is better	A is better
548	Inconclusive	Inconclusive		Inconclusive	Inconclusive
549	A is better	A is better		B is better	B is better
550	A is better	A is better		A is better	A is better
551	A is better	A is better		Inconclusive	Inconclusive
552	B is better	B is better		A is better	A is better
553	B is better	B is better		A is better	A is better
554	Inconclusive	Inconclusive		B is better	B is better
555	A is better	A is better		A is better	A is better
556	B is better	B is better		A is better	A is better
557	A is better	A is better		A is better	A is better
558	B is better	B is better		B is better	B is better
559	A is better	A is better		B is better	B is better
560	A is better	A is better		B is better	B is better
561	A is better	A is better		A is better	A is better
562	A is better	A is better		A is better	A is better
563	A is better	A is better		B is better	B is better
564	A is better	A is better		B is better	B is better
565	B is better	B is better		A is better	A is better
566	A is better	A is better		A is better	A is better
567	B is better	B is better		A is better	A is better
568	A is better	A is better		A is better	A is better
569	Inconclusive	Inconclusive		B is better	B is better
570	B is better	B is better		A is better	A is better
571	A is better	A is better		A is better	A is better
572	B is better	B is better		A is better	A is better
573	A is better	A is better		B is better	B is better
574	A is better	A is better		B is better	Inconclusive
575	Inconclusive	Inconclusive		Inconclusive	Inconclusive
576	A is better	A is better		A is better	A is better
577	B is better	B is better		B is better	B is better
578	B is better	B is better		B is better	B is better
579	B is better	B is better		B is better	B is better
580	A is better	A is better		B is better	B is better
581	A is better	A is better		A is better	A is better
582	B is better	B is better		A is better	A is better
583	B is better	B is better		A is better	A is better
584	A is better	A is better		A is better	A is better
585	B is better	B is better		B is better	B is better
586	B is better	B is better		A is better	A is better
587	A is better	A is better		A is better	A is better
588	A is better	A is better		A is better	A is better
589	A is better	A is better		B is better	B is better
590	A is better	A is better		B is better	B is better
591	B is better	B is better		B is better	B is better
592	B is better	Inconclusive		A is better	A is better
593	B is better	B is better		B is better	B is better
594	A is better	Inconclusive		A is better	A is better
595	A is better	A is better		A is better	A is better
596	A is better	A is better		B is better	B is better
597	A is better	A is better		A is better	A is better
598	B is better	B is better		B is better	B is better
599	A is better	A is better		Inconclusive	Inconclusive
600	B is better	B is better		B is better	B is better
601	B is better	B is better		A is better	A is better
602	A is better	A is better		B is better	B is better
603	B is better	B is better		A is better	A is better
604	B is better	Inconclusive		B is better	B is better
605	A is better	A is better		Inconclusive	B is better
606	A is better	A is better		B is better	B is better
607	A is better	A is better		A is better	A is better
608	B is better	B is better		A is better	A is better
609	B is better	B is better		A is better	A is better
610	B is better	B is better		B is better	B is better
611	A is better	Inconclusive		B is better	B is better
612	B is better	B is better		B is better	B is better
613	B is better	B is better		Inconclusive	Inconclusive
614	A is better	A is better		A is better	Inconclusive
615	A is better	A is better		A is better	A is better
616	A is better	A is better		B is better	B is better
617	A is better	A is better		B is better	B is better
618	B is better	B is better		B is better	B is better
619	B is better	B is better		A is better	A is better
620	A is better	A is better		A is better	A is better
621	B is better	B is better		A is better	Inconclusive
622	A is better	A is better		B is better	B is better
623	B is better	B is better		A is better	Inconclusive
624	A is better	Inconclusive		A is better	A is better
625	B is better	B is better		A is better	A is better
626	A is better	A is better		A is better	A is better
627	B is better	B is better		A is better	A is better
628	B is better	B is better		A is better	A is better
629	A is better	A is better		B is better	B is better
630	A is better	A is better		A is better	A is better
631	A is better	A is better		A is better	Inconclusive
632	A is better	A is better		A is better	A is better
633	B is better	B is better		Inconclusive	Inconclusive
634	Inconclusive	Inconclusive		B is better	B is better
635	A is better	A is better		B is better	B is better
636	B is better	B is better		B is better	B is better
637	A is better	A is better		B is better	B is better
638	A is better	A is better		B is better	B is better
639	B is better	B is better		A is better	A is better
640	A is better	A is better		B is better	B is better
641	A is better	A is better		A is better	A is better
642	B is better	B is better		A is better	A is better
643	B is better	B is better		B is better	B is better
644	A is better	A is better		A is better	A is better
645	B is better	B is better		B is better	B is better
646	B is better	B is better		B is better	B is better
647	A is better	A is better		A is better	A is better
648	A is better	A is better		A is better	A is better
649	A is better	A is better		B is better	B is better
650	B is better	B is better		B is better	B is better
651	A is better	A is better		B is better	B is better
652	B is better	B is better		B is better	B is better
653	A is better	A is better		A is better	A is better
654	A is better	A is better		B is better	B is better
655	B is better	Inconclusive		A is better	A is better
656	A is better	A is better		B is better	B is better
657	B is better	B is better		Inconclusive	Inconclusive
658	B is better	B is better		A is better	A is better
659	B is better	B is better		A is better	A is better
660	A is better	A is better		B is better	B is better
661	B is better	B is better		B is better	B is better
662	A is better	A is better		A is better	A is better
663	B is better	B is better		Inconclusive	Inconclusive
664	A is better	A is better		Inconclusive	Inconclusive
665	B is better	B is better		B is better	B is better
666	B is better	B is better		B is better	B is better
667	A is better	A is better		B is better	B is better
668	B is better	B is better		B is better	B is better
669	B is better	B is better		B is better	B is better
670	B is better	B is better		B is better	B is better
671	A is better	A is better		A is better	A is better
672	B is better	B is better		B is better	B is better
673	A is better	A is better		B is better	B is better
674	B is better	B is better		B is better	B is better
675	B is better	B is better		B is better	B is better
676	B is better	B is better		B is better	B is better
677	A is better	A is better		A is better	A is better
678	B is better	B is better		B is better	B is better
679	B is better	B is better		A is better	A is better
680	A is better	A is better		Inconclusive	Inconclusive
681	A is better	A is better		A is better	A is better
682	B is better	B is better		B is better	B is better
683	B is better	B is better		A is better	A is better
684	B is better	B is better		A is better	A is better
685	A is better	A is better		B is better	B is better
686	B is better	B is better		B is better	B is better
687	A is better	A is better		A is better	A is better
688	A is better	A is better		A is better	A is better
689	B is better	B is better		B is better	B is better
690	A is better	A is better		B is better	B is better
691	A is better	A is better		Inconclusive	Inconclusive
692	B is better	B is better		B is better	B is better
693	B is better	B is better		B is better	B is better
694	B is better	B is better		B is better	B is better
695	A is better	A is better		B is better	B is better
696	A is better	A is better		A is better	A is better
697	B is better	B is better		B is better	B is better
698	A is better	A is better		A is better	A is better
699	A is better	A is better		A is better	A is better
700	B is better	B is better		Inconclusive	B is better
701	B is better	B is better		A is better	A is better
702	A is better	A is better		Inconclusive	Inconclusive
703	B is better	B is better		B is better	B is better
704	B is better	B is better		B is better	B is better
705	A is better	A is better		A is better	A is better
706	B is better	B is better		A is better	A is better
707	B is better	B is better		A is better	A is better
708	B is better	B is better		A is better	A is better
709	B is better	B is better		Inconclusive	Inconclusive
710	B is better	B is better		B is better	B is better
711	B is better	B is better		Inconclusive	Inconclusive
712	A is better	A is better		Inconclusive	Inconclusive
713	A is better	A is better		A is better	A is better
714	B is better	Inconclusive		B is better	B is better
715	A is better	A is better		A is better	A is better
716	B is better	B is better		A is better	A is better
717	Inconclusive	A is better		A is better	A is better
718	B is better	Inconclusive		A is better	A is better
719	Inconclusive	Inconclusive		A is better	A is better
720	B is better	B is better		B is better	B is better
721	A is better	A is better		A is better	Inconclusive
722	A is better	A is better		A is better	A is better
723	A is better	A is better		B is better	B is better
724	B is better	B is better		A is better	A is better
725	B is better	B is better		B is better	B is better
726	A is better	A is better		A is better	A is better
727	B is better	B is better		A is better	A is better
728	B is better	B is better		A is better	Inconclusive
729	B is better	B is better		B is better	B is better
730	A is better	A is better		Inconclusive	Inconclusive
731	B is better	B is better		B is better	B is better
732	B is better	B is better		B is better	B is better
733	A is better	A is better		A is better	A is better
734	A is better	A is better		Inconclusive	Inconclusive
735	B is better	B is better		B is better	B is better
736	Inconclusive	Inconclusive		A is better	A is better
737	A is better	A is better		A is better	A is better
738	B is better	B is better		B is better	B is better
739	B is better	B is better		A is better	A is better
740	A is better	A is better		A is better	A is better
741	B is better	B is better		B is better	B is better
742	A is better	A is better		A is better	A is better
743	B is better	B is better		B is better	B is better
744	B is better	B is better		B is better	B is better
745	A is better	A is better		A is better	A is better
746	Inconclusive	Inconclusive		B is better	B is better
747	B is better	B is better		B is better	B is better
748	A is better	A is better		B is better	B is better
749	B is better	B is better		A is better	A is better
750	B is better	B is better		A is better	A is better
751	B is better	B is better		B is better	B is better
752	A is better	A is better		A is better	A is better
753	B is better	Inconclusive		B is better	B is better
754	B is better	B is better		B is better	B is better
755	B is better	B is better		A is better	A is better
756	A is better	A is better		A is better	A is better
757	B is better	B is better		Inconclusive	Inconclusive
758	A is better	A is better		B is better	B is better
759	B is better	B is better		A is better	A is better
760	A is better	A is better		A is better	A is better
761	A is better	A is better		B is better	B is better
762	A is better	A is better		B is better	B is better
763	B is better	B is better		A is better	A is better
764	B is better	B is better		A is better	Inconclusive
765	A is better	A is better		Inconclusive	Inconclusive
766	B is better	B is better		Inconclusive	B is better
767	B is better	B is better		B is better	B is better
768	A is better	A is better		A is better	A is better
769	A is better	A is better		A is better	A is better
770	A is better	A is better		A is better	A is better
771	B is better	B is better		B is better	B is better
772	A is better	A is better		B is better	B is better
773	A is better	A is better		B is better	B is better
774	A is better	A is better		Inconclusive	Inconclusive
775	B is better	B is better		B is better	B is better
776	B is better	B is better		Inconclusive	Inconclusive
777	A is better	A is better		B is better	B is better
778	B is better	B is better		B is better	B is better
779	B is better	B is better		B is better	B is better
780	B is better	B is better		B is better	B is better
781	B is better	B is better		A is better	A is better
782	B is better	B is better		A is better	A is better
783	A is better	A is better		B is better	B is better
784	A is better	A is better		B is better	B is better
785	A is better	A is better		A is better	A is better
786	Inconclusive	Inconclusive		A is better	A is better
787	A is better	A is better		B is better	B is better
788	B is better	B is better		A is better	A is better
789	A is better	A is better		B is better	B is better
790	B is better	B is better		B is better	B is better
791	B is better	B is better		Inconclusive	Inconclusive
792	A is better	A is better		B is better	B is better
793	B is better	B is better		B is better	B is better
794	B is better	B is better		A is better	A is better
795	A is better	A is better		B is better	B is better
796	A is better	A is better		A is better	A is better
797	B is better	B is better		B is better	B is better
798	Inconclusive	Inconclusive		A is better	A is better
799	A is better	A is better		B is better	B is better
800	B is better	B is better		A is better	A is better
801	A is better	A is better		A is better	A is better
802	B is better	B is better		A is better	A is better
803	B is better	B is better		B is better	B is better
804	A is better	A is better		B is better	B is better
805	A is better	A is better		A is better	A is better
806	A is better	A is better		A is better	A is better
807	A is better	A is better		B is better	B is better
808	B is better	B is better		A is better	Inconclusive
809	A is better	A is better		B is better	B is better
810	A is better	A is better		A is better	A is better
811	B is better	B is better		A is better	Inconclusive
812	B is better	B is better		B is better	B is better
813	A is better	A is better		A is better	A is better
814	A is better	A is better		A is better	A is better
815	B is better	B is better		A is better	A is better
816	B is better	B is better		A is better	A is better
817	A is better	A is better		B is better	B is better
818	B is better	B is better		B is better	B is better
819	B is better	B is better		B is better	B is better
820	B is better	B is better		A is better	A is better
821	A is better	A is better		B is better	B is better
822	B is better	B is better		A is better	A is better
823	B is better	B is better		Inconclusive	Inconclusive
824	B is better	B is better		Inconclusive	Inconclusive
825	B is better	B is better		B is better	B is better
826	B is better	B is better		B is better	B is better
827	A is better	A is better		A is better	A is better
828	B is better	B is better		A is better	A is better
829	B is better	B is better		A is better	A is better
830	B is better	B is better		Inconclusive	Inconclusive
831	B is better	B is better		B is better	Inconclusive
832	A is better	A is better		B is better	B is better
833	B is better	B is better		Inconclusive	Inconclusive
834	B is better	B is better		A is better	A is better
835	A is better	A is better		A is better	A is better
836	A is better	A is better		A is better	A is better
837	B is better	B is better		B is better	B is better
838	A is better	A is better		B is better	B is better
839	B is better	B is better		A is better	A is better
840	B is better	B is better		A is better	A is better
841	B is better	B is better		A is better	A is better
842	B is better	B is better		B is better	B is better
843	B is better	B is better		A is better	A is better
844	B is better	B is better		A is better	A is better
845	A is better	A is better		A is better	A is better
846	B is better	B is better		B is better	B is better
847	A is better	A is better		A is better	A is better
848	B is better	B is better		B is better	B is better
849	A is better	A is better		B is better	B is better
850	A is better	A is better		A is better	A is better
851	A is better	A is better		B is better	B is better
852	A is better	A is better		B is better	B is better
853	B is better	B is better		B is better	B is better
854	B is better	B is better		Inconclusive	Inconclusive
855	B is better	B is better		B is better	B is better
856	A is better	A is better		B is better	B is better
857	B is better	B is better		A is better	A is better
858	B is better	B is better		B is better	B is better
859	A is better	A is better		A is better	A is better
860	A is better	A is better		A is better	A is better
861	A is better	A is better		A is better	A is better
862	A is better	A is better		A is better	A is better
863	A is better	A is better		A is better	A is better
864	B is better	B is better		A is better	A is better
865	A is better	A is better		A is better	A is better
866	A is better	A is better		A is better	A is better
867	B is better	B is better		A is better	A is better
868	A is better	A is better		A is better	Inconclusive
869	B is better	B is better		A is better	A is better
870	B is better	B is better		B is better	B is better
871	A is better	A is better		A is better	A is better
872	A is better	A is better		A is better	A is better
873	B is better	B is better		B is better	Inconclusive
874	B is better	B is better		A is better	A is better
875	Inconclusive	Inconclusive		A is better	A is better
876	A is better	A is better		B is better	B is better
877	B is better	B is better		B is better	B is better
878	Inconclusive	B is better		A is better	A is better
879	B is better	B is better		A is better	A is better
880	B is better	B is better		A is better	A is better
881	A is better	A is better		B is better	B is better
882	A is better	A is better		B is better	B is better
883	B is better	B is better		B is better	B is better
884	A is better	A is better		A is better	A is better
885	B is better	B is better		B is better	B is better
886	A is better	A is better		B is better	B is better
887	B is better	B is better		A is better	A is better
888	A is better	A is better		A is better	A is better
889	A is better	A is better		B is better	B is better
890	A is better	A is better		A is better	A is better
891	B is better	B is better		B is better	B is better
892	B is better	B is better		A is better	A is better
893	B is better	B is better		B is better	B is better
894	A is better	A is better		B is better	B is better
895	B is better	B is better		A is better	A is better
896	A is better	A is better		A is better	A is better
897	A is better	A is better		A is better	A is better
898	A is better	A is better		B is better	B is better
899	A is better	A is better		A is better	A is better
900	A is better	A is better		A is better	A is better
901	A is better	A is better		B is better	B is better
902	A is better	A is better		B is better	B is better
903	A is better	A is better		A is better	A is better
904	B is better	B is better		A is better	A is better
905	A is better	A is better		A is better	A is better
906	A is better	A is better		B is better	B is better
907	A is better	A is better		B is better	B is better
908	Inconclusive	B is better		A is better	A is better
909	A is better	A is better		A is better	A is better
910	A is better	A is better		A is better	A is better
911	A is better	A is better		A is better	A is better
912	A is better	A is better		B is better	B is better
913	A is better	A is better		A is better	A is better
914	B is better	B is better		B is better	B is better
915	A is better	A is better		Inconclusive	Inconclusive
916	B is better	B is better		B is better	B is better
917	B is better	B is better		Inconclusive	Inconclusive
918	A is better	A is better		A is better	A is better
919	B is better	B is better		B is better	B is better
920	A is better	A is better		B is better	B is better
921	A is better	A is better		B is better	B is better
922	B is better	B is better		B is better	B is better
923	A is better	A is better		A is better	A is better
924	A is better	A is better		A is better	A is better
925	B is better	B is better		A is better	A is better
926	B is better	B is better		Inconclusive	Inconclusive
927	A is better	A is better		B is better	Inconclusive
928	A is better	A is better		B is better	B is better
929	A is better	A is better		A is better	A is better
930	B is better	B is better		B is better	B is better
931	B is better	B is better		A is better	A is better
932	A is better	A is better		B is better	B is better
933	A is better	A is better		Inconclusive	Inconclusive
934	A is better	A is better		Inconclusive	Inconclusive
935	B is better	B is better		B is better	B is better
936	B is better	B is better		A is better	A is better
937	B is better	B is better		B is better	B is better
938	A is better	A is better		A is better	A is better
939	A is better	A is better		B is better	B is better
940	A is better	A is better		B is better	B is better
941	A is better	A is better		A is better	A is better
942	A is better	A is better		B is better	Inconclusive
943	B is better	B is better		B is better	B is better
944	B is better	B is better		A is better	A is better
945	A is better	A is better		Inconclusive	Inconclusive
946	A is better	A is better		B is better	B is better
947	B is better	B is better		B is better	B is better
948	A is better	A is better		A is better	A is better
949	A is better	A is better		A is better	A is better
950	B is better	B is better		B is better	B is better
951	A is better	A is better		B is better	B is better
952	B is better	B is better		A is better	A is better
953	B is better	B is better		B is better	Inconclusive
954	A is better	A is better		A is better	A is better
955	A is better	A is better		A is better	A is better
956	B is better	B is better		A is better	A is better
957	B is better	B is better		B is better	B is better
958	A is better	A is better		B is better	B is better
959	B is better	B is better		A is better	A is better
960	A is better	A is better		A is better	A is better
961	A is better	A is better		Inconclusive	Inconclusive
962	Inconclusive	Inconclusive		A is better	A is better
963	A is better	A is better		A is better	A is better
964	B is better	B is better		B is better	B is better
965	A is better	A is better		A is better	A is better
966	A is better	A is better		A is better	A is better
967	B is better	B is better		B is better	B is better
968	A is better	A is better		B is better	B is better
969	B is better	B is better		B is better	B is better
970	A is better	A is better		A is better	A is better
971	A is better	A is better		A is better	A is better
972	B is better	B is better		A is better	A is better
973	B is better	B is better		A is better	A is better
974	B is better	Inconclusive		B is better	B is better
975	A is better	A is better		B is better	B is better
976	A is better	A is better		B is better	B is better
977	B is better	B is better		A is better	A is better
978	Inconclusive	Inconclusive		B is better	B is better
979	B is better	B is better		Inconclusive	Inconclusive
980	B is better	B is better		A is better	A is better
981	A is better	A is better		B is better	B is better
982	B is better	B is better		B is better	B is better
983	A is better	A is better		B is better	B is better
984	B is better	B is better		Inconclusive	Inconclusive
985	A is better	A is better		A is better	A is better
986	B is better	B is better		B is better	B is better
987	B is better	B is better		B is better	B is better
988	A is better	A is better		A is better	A is better
989	B is better	B is better		B is better	B is better
990	B is better	B is better		A is better	A is better
991	B is better	B is better		B is better	B is better
992	B is better	B is better		A is better	A is better
993	A is better	A is better		Inconclusive	Inconclusive
994	A is better	A is better		B is better	B is better
995	A is better	A is better		A is better	A is better
996	A is better	A is better		B is better	B is better
997	B is better	B is better		B is better	B is better
998	A is better	A is better		B is better	B is better
999	B is better	Inconclusive		A is better	A is better
1000	Inconclusive	A is better		B is better	B is better
1001	B is better	B is better		B is better	B is better
1002	B is better	B is better		A is better	A is better
1003	A is better	A is better		A is better	A is better
1004	A is better	A is better		A is better	Inconclusive
1005	B is better	B is better		B is better	Inconclusive
1006	B is better	B is better		B is better	B is better
1007	B is better	B is better		A is better	A is better
1008	A is better	A is better		A is better	A is better
1009	A is better	A is better		Inconclusive	Inconclusive
1010	B is better	B is better		A is better	A is better
1011	A is better	A is better		A is better	A is better
1012	A is better	A is better		Inconclusive	Inconclusive
1013	B is better	B is better		A is better	A is better
1014	A is better	A is better		A is better	A is better
1015	B is better	B is better		A is better	A is better
1016	A is better	A is better		A is better	A is better
1017	B is better	B is better		A is better	A is better
1018	B is better	B is better		A is better	A is better
1019	B is better	B is better		B is better	B is better
1020	A is better	A is better		A is better	A is better
1021	A is better	A is better		B is better	B is better
1022	A is better	A is better		A is better	A is better
1023	B is better	B is better		A is better	A is better
1024	A is better	A is better		B is better	B is better
1025	B is better	B is better		B is better	B is better
1026	B is better	B is better		Inconclusive	Inconclusive
1027	Inconclusive	A is better		Inconclusive	Inconclusive
1028	A is better	A is better		Inconclusive	Inconclusive
1029	B is better	B is better		B is better	B is better
1030	B is better	B is better		B is better	B is better
1031	B is better	B is better		B is better	B is better
1032	A is better	A is better		B is better	B is better
1033	A is better	A is better		Inconclusive	A is better
1034	A is better	A is better		A is better	A is better
1035	A is better	A is better		A is better	Inconclusive
1036	A is better	A is better		A is better	A is better
1037	A is better	A is better		B is better	B is better
1038	A is better	Inconclusive		B is better	B is better
1039	A is better	A is better		B is better	B is better
1040	A is better	A is better		B is better	B is better
1041	A is better	A is better		B is better	B is better
1042	B is better	B is better		A is better	A is better
1043	B is better	B is better		A is better	Inconclusive
1044	Inconclusive	Inconclusive		A is better	A is better
1045	A is better	A is better		A is better	A is better
1046	A is better	A is better		B is better	B is better
1047	A is better	A is better		B is better	B is better
1048	B is better	B is better		B is better	B is better
1049	A is better	A is better		A is better	A is better
1050	A is better	A is better		A is better	A is better
1051	A is better	A is better		B is better	B is better
1052	B is better	B is better		B is better	B is better
1053	B is better	B is better		B is better	Inconclusive
1054	B is better	B is better		A is better	A is better
1055	B is better	B is better		A is better	A is better
1056	A is better	A is better		B is better	B is better
1057	A is better	A is better		B is better	Inconclusive
1058	B is better	B is better		A is better	A is better
1059	B is better	B is better		B is better	B is better
1060	B is better	B is better		A is better	A is better
1061	A is better	A is better		B is better	B is better
1062	A is better	A is better		B is better	B is better
1063	B is better	B is better		A is better	A is better
1064	A is better	Inconclusive		A is better	A is better
1065	B is better	B is better		B is better	Inconclusive
1066	A is better	A is better		A is better	A is better
1067	A is better	A is better		B is better	B is better
1068	B is better	B is better		A is better	A is better
1069	A is better	A is better		A is better	A is better
1070	B is better	B is better		Inconclusive	Inconclusive
1071	A is better	A is better		A is better	A is better
1072	B is better	B is better		A is better	A is better
1073	A is better	A is better		B is better	B is better
1074	A is better	A is better		Inconclusive	Inconclusive
1075	A is better	A is better		B is better	B is better
1076	B is better	Inconclusive		B is better	B is better
1077	A is better	A is better		A is better	A is better
1078	B is better	B is better		A is better	A is better
1079	A is better	A is better		A is better	A is better
1080	B is better	B is better		A is better	A is better
1081	A is better	A is better		A is better	A is better
1082	B is better	B is better		B is better	B is better
1083	B is better	B is better		A is better	A is better
1084	B is better	B is better		B is better	Inconclusive
1085	A is better	Inconclusive		A is better	A is better
1086	A is better	A is better		B is better	B is better
1087	B is better	B is better		B is better	B is better
1088	A is better	A is better		B is better	B is better
1089	A is better	A is better		Inconclusive	Inconclusive
1090	B is better	B is better		A is better	Inconclusive
1091	B is better	B is better		B is better	B is better
1092	B is better	B is better		A is better	A is better
1093	A is better	A is better		B is better	B is better
1094	A is better	Inconclusive		B is better	B is better
1095	B is better	B is better		B is better	B is better
1096	A is better	A is better		A is better	A is better
1097	A is better	A is better		B is better	B is better
1098	A is better	A is better		B is better	B is better
1099	B is better	B is better		B is better	B is better
1100	A is better	A is better		A is better	A is better
1101	B is better	B is better		Inconclusive	Inconclusive
1102	B is better	B is better		B is better	Inconclusive
1103	A is better	A is better		B is better	B is better
1104	Inconclusive	Inconclusive		A is better	A is better
1105	A is better	A is better		A is better	A is better
1106	A is better	A is better		A is better	A is better
1107	A is better	A is better		A is better	A is better
1108	B is better	B is better		B is better	B is better
1109	B is better	B is better		B is better	B is better
1110	B is better	B is better		B is better	B is better
1111	A is better	Inconclusive		B is better	B is better
1112	A is better	A is better		A is better	A is better
1113	A is better	A is better		A is better	A is better
1114	B is better	B is better		A is better	A is better
1115	B is better	B is better		A is better	Inconclusive
1116	B is better	B is better		B is better	B is better
1117	A is better	A is better		B is better	B is better
1118	B is better	B is better		B is better	B is better
1119	A is better	A is better		A is better	A is better
1120	B is better	B is better		A is better	A is better
1121	B is better	B is better		B is better	B is better
1122	A is better	A is better		B is better	B is better
1123	B is better	B is better		B is better	B is better
1124	B is better	B is better		Inconclusive	Inconclusive
1125	A is better	A is better		B is better	B is better
1126	A is better	A is better		A is better	A is better
1127	B is better	B is better		B is better	B is better
1128	B is better	B is better		B is better	B is better
1129	B is better	B is better		A is better	A is better
1130	A is better	A is better		B is better	B is better
1131	B is better	B is better		B is better	B is better
1132	B is better	B is better		A is better	A is better
1133	A is better	A is better		B is better	B is better
1134	A is better	A is better		Inconclusive	Inconclusive
1135	Inconclusive	Inconclusive		Inconclusive	Inconclusive
1136	B is better	B is better		B is better	B is better
1137	A is better	A is better		A is better	A is better
1138	A is better	A is better		A is better	A is better
1139	B is better	B is better		B is better	B is better
1140	B is better	B is better		A is better	A is better
1141	B is better	B is better		B is better	B is better
1142	A is better	A is better		B is better	B is better
1143	A is better	A is better		B is better	B is better
1144	B is better	B is better		A is better	A is better
1145	A is better	A is better		B is better	B is better
1146	A is better	A is better		A is better	A is better
1147	A is better	Inconclusive		B is better	B is better
1148	A is better	A is better		A is better	A is better
1149	B is better	B is better		B is better	B is better
1150	A is better	A is better		B is better	B is better
1151	A is better	A is better		A is better	A is better
1152	B is better	B is better		A is better	A is better
1153	A is better	A is better		A is better	A is better
1154	A is better	A is better		A is better	A is better
1155	B is better	B is better		B is better	B is better
1156	A is better	A is better		B is better	Inconclusive
1157	A is better	A is better		B is better	B is better
1158	B is better	B is better		A is better	A is better
1159	B is better	B is better		B is better	B is better
1160	B is better	B is better		B is better	B is better
1161	A is better	A is better		B is better	B is better
1162	B is better	B is better		A is better	A is better
1163	A is better	A is better		A is better	Inconclusive
1164	B is better	B is better		B is better	Inconclusive
1165	A is better	A is better		A is better	A is better
1166	A is better	A is better		B is better	B is better
1167	A is better	A is better		A is better	Inconclusive
1168	B is better	B is better		B is better	B is better
1169	B is better	B is better		B is better	B is better
1170	B is better	B is better		B is better	B is better
1171	A is better	A is better		Inconclusive	Inconclusive
1172	A is better	A is better		A is better	A is better
1173	B is better	B is better		A is better	A is better
1174	A is better	A is better		B is better	B is better
1175	B is better	B is better		B is better	B is better
1176	B is better	B is better		A is better	A is better
1177	B is better	B is better		A is better	A is better
1178	B is better	B is better		B is better	B is better
1179	A is better	A is better		Inconclusive	Inconclusive
1180	B is better	B is better		B is better	B is better
1181	B is better	B is better		A is better	A is better
1182	A is better	A is better		B is better	B is better
1183	A is better	A is better		A is better	A is better
1184	B is better	B is better		B is better	B is better
1185	A is better	A is better		A is better	A is better
1186	A is better	A is better		Inconclusive	Inconclusive
1187	Inconclusive	Inconclusive		B is better	B is better
1188	B is better	B is better		B is better	B is better
1189	A is better	A is better		A is better	A is better
1190	A is better	Inconclusive		A is better	A is better
1191	A is better	A is better		B is better	B is better
1192	A is better	A is better		B is better	B is better
1193	A is better	A is better		A is better	A is better
1194	B is better	B is better		A is better	A is better
1195	B is better	B is better		A is better	A is better
1196	A is better	A is better		A is better	A is better
1197	B is better	B is better		Inconclusive	Inconclusive
1198	B is better	B is better		B is better	B is better
1199	A is better	A is better		B is better	B is better
1200	B is better	B is better		Inconclusive	Inconclusive
1201	B is better	B is better		B is better	B is better
1202	A is better	A is better		B is better	B is better
1203	A is better	A is better		Inconclusive	Inconclusive
1204	A is better	A is better		Inconclusive	B is better
1205	B is better	B is better		B is better	B is better
1206	B is better	B is better		B is better	B is better
1207	B is better	B is better		B is better	B is better
1208	A is better	A is better		A is better	A is better
1209	B is better	B is better		B is better	B is better
1210	A is better	A is better		B is better	B is better
1211	A is better	A is better		A is better	A is better
1212	B is better	B is better		B is better	B is better
1213	B is better	B is better		A is better	A is better
1214	B is better	B is better		B is better	B is better
1215	A is better	A is better		B is better	B is better
1216	A is better	A is better		A is better	A is better
1217	B is better	B is better		B is better	B is better
1218	A is better	A is better		A is better	A is better
1219	A is better	A is better		Inconclusive	Inconclusive
1220	B is better	B is better		B is better	B is better
1221	A is better	A is better		B is better	B is better
1222	B is better	B is better		B is better	B is better
1223	B is better	B is better		B is better	B is better
1224	A is better	A is better		A is better	A is better
1225	A is better	A is better		A is better	A is better
1226	A is better	A is better		A is better	A is better
1227	B is better	B is better		A is better	A is better
1228	A is better	A is better		B is better	B is better
1229	Inconclusive	A is better		Inconclusive	B is better
1230	A is better	A is better		A is better	A is better
1231	B is better	B is better		A is better	A is better
1232	Inconclusive	Inconclusive		A is better	A is better
1233	A is better	A is better		B is better	B is better
1234	B is better	B is better		A is better	A is better
1235	A is better	A is better		A is better	A is better
1236	A is better	A is better		B is better	B is better
1237	B is better	B is better		B is better	B is better
1238	B is better	B is better		B is better	B is better
1239	A is better	A is better		B is better	B is better
1240	A is better	A is better		A is better	A is better
1241	A is better	A is better		A is better	A is better
1242	B is better	B is better		B is better	B is better
1243	B is better	B is better		A is better	A is better
1244	B is better	B is better		A is better	A is better
1245	B is better	B is better		A is better	A is better
1246	B is better	B is better		A is better	A is better
1247	B is better	B is better		A is better	A is better
1248	B is better	B is better		B is better	B is better
1249	A is better	A is better		B is better	B is better
1250	B is better	B is better		B is better	B is better
1251	B is better	B is better		B is better	B is better
1252	A is better	A is better		B is better	B is better
1253	Inconclusive	Inconclusive		B is better	B is better
1254	A is better	A is better		B is better	Inconclusive
1255	B is better	B is better		B is better	B is better
1256	B is better	B is better		Inconclusive	Inconclusive
1257	B is better	B is better		B is better	B is better
1258	A is better	A is better		B is better	B is better
1259	A is better	A is better		B is better	B is better
1260	A is better	A is better		B is better	B is better
1261	B is better	B is better		A is better	A is better
1262	B is better	B is better		Inconclusive	Inconclusive
1263	B is better	B is better		Inconclusive	Inconclusive
1264	A is better	A is better		A is better	A is better
1265	B is better	B is better		A is better	A is better
1266	A is better	A is better		B is better	B is better
1267	A is better	A is better		B is better	B is better
1268	Inconclusive	Inconclusive		B is better	B is better
1269	A is better	A is better		B is better	B is better
1270	B is better	B is better		A is better	A is better
1271	B is better	B is better		A is better	A is better
1272	A is better	A is better		B is better	B is better
1273	A is better	A is better		B is better	B is better
1274	B is better	B is better		B is better	B is better
1275	B is better	B is better		B is better	B is better
1276	B is better	B is better		A is better	A is better
1277	B is better	B is better		Inconclusive	Inconclusive
1278	B is better	B is better		B is better	B is better
1279	B is better	B is better		B is better	B is better
1280	B is better	B is better		B is better	B is better
1281	A is better	A is better		B is better	B is better
1282	A is better	A is better		B is better	B is better
1283	B is better	B is better		B is better	B is better
1284	A is better	A is better		A is better	A is better
1285	B is better	B is better		A is better	A is better
1286	A is better	A is better		A is better	A is better
1287	B is better	B is better		Inconclusive	Inconclusive
1288	A is better	A is better		B is better	B is better
1289	B is better	B is better		A is better	A is better
1290	A is better	A is better		A is better	A is better
1291	B is better	B is better		A is better	A is better
1292	B is better	B is better		B is better	B is better
1293	B is better	B is better		A is better	A is better
1294	B is better	B is better		B is better	B is better
1295	Inconclusive	Inconclusive		B is better	B is better
1296	A is better	A is better		A is better	A is better
1297	A is better	A is better		A is better	A is better
1298	A is better	A is better		B is better	B is better
1299	A is better	A is better		B is better	B is better
1300	A is better	A is better		A is better	A is better
1301	B is better	B is better		A is better	A is better
1302	B is better	B is better		A is better	Inconclusive
1303	A is better	A is better		B is better	B is better
1304	A is better	A is better		B is better	B is better
1305	A is better	A is better		B is better	B is better
1306	B is better	B is better		B is better	B is better
1307	A is better	A is better		B is better	Inconclusive
1308	B is better	B is better		Inconclusive	Inconclusive
1309	A is better	A is better		B is better	B is better
1310	A is better	A is better		A is better	A is better
1311	B is better	B is better		Inconclusive	Inconclusive
1312	A is better	A is better		B is better	B is better
1313	B is better	B is better		B is better	B is better
1314	A is better	A is better		B is better	B is better
1315	B is better	B is better		Inconclusive	Inconclusive
1316	A is better	A is better		A is better	A is better
1317	B is better	B is better		B is better	B is better
1318	B is better	B is better		B is better	B is better
1319	B is better	B is better		A is better	A is better
1320	A is better	A is better		A is better	A is better
1321	A is better	A is better		B is better	B is better
1322	B is better	B is better		A is better	Inconclusive
1323	B is better	B is better		B is better	B is better
1324	A is better	A is better		B is better	B is better
1325	B is better	B is better		B is better	B is better
1326	A is better	A is better		Inconclusive	Inconclusive
1327	B is better	B is better		B is better	B is better
1328	B is better	B is better		A is better	A is better
1329	B is better	B is better		Inconclusive	Inconclusive
1330	A is better	A is better		B is better	B is better
1331	Inconclusive	Inconclusive		A is better	A is better
1332	A is better	A is better		B is better	B is better
1333	B is better	B is better		B is better	B is better
1334	B is better	Inconclusive		A is better	A is better
1335	B is better	B is better		A is better	A is better
1336	A is better	A is better		B is better	B is better
1337	A is better	A is better		A is better	A is better
1338	B is better	B is better		A is better	A is better
1339	B is better	B is better		A is better	A is better
1340	A is better	A is better		B is better	B is better
1341	B is better	B is better		A is better	A is better
1342	A is better	A is better		B is better	B is better
1343	B is better	B is better		A is better	A is better
1344	A is better	A is better		A is better	A is better
1345	B is better	B is better		A is better	A is better
1346	B is better	B is better		A is better	A is better
1347	B is better	B is better		A is better	A is better
1348	A is better	A is better		A is better	A is better
1349	B is better	B is better		A is better	A is better
1350	A is better	A is better		B is better	B is better
1351	A is better	A is better		B is better	B is better
1352	A is better	A is better		B is better	B is better
1353	A is better	A is better		A is better	A is better
1354	A is better	A is better		A is better	A is better
1355	A is better	A is better		A is better	A is better
1356	A is better	A is better		Inconclusive	Inconclusive
1357	B is better	B is better		Inconclusive	Inconclusive
1358	B is better	B is better		A is better	A is better
1359	B is better	B is better		A is better	A is better
1360	A is better	A is better		B is better	B is better
1361	A is better	A is better		A is better	A is better
1362	A is better	A is better		B is better	B is better
1363	A is better	A is better		A is better	A is better
1364	B is better	B is better		B is better	B is better
1365	B is better	B is better		B is better	B is better
1366	B is better	B is better		A is better	A is better
1367	B is better	B is better		A is better	A is better
1368	B is better	B is better		A is better	A is better
1369	A is better	A is better		B is better	B is better
1370	A is better	A is better		B is better	B is better
1371	A is better	A is better		B is better	B is better
1372	B is better	B is better		A is better	A is better
1373	A is better	A is better		B is better	B is better
1374	B is better	B is better		A is better	A is better
1375	B is better	B is better		A is better	A is better
1376	A is better	A is better		B is better	B is better
1377	A is better	A is better		B is better	B is better
1378	Inconclusive	Inconclusive		B is better	B is better
1379	A is better	A is better		B is better	B is better
1380	B is better	B is better		B is better	B is better
1381	A is better	A is better		A is better	A is better
1382	A is better	A is better		A is better	A is better
1383	B is better	B is better		A is better	A is better
1384	B is better	B is better		B is better	B is better
1385	A is better	A is better		B is better	B is better
1386	B is better	Inconclusive		A is better	A is better
1387	A is better	A is better		B is better	B is better
1388	A is better	A is better		B is better	B is better
1389	A is better	A is better		A is better	A is better
1390	A is better	A is better		B is better	B is better
1391	Inconclusive	Inconclusive		A is better	A is better
1392	B is better	B is better		A is better	Inconclusive
1393	B is better	B is better		A is better	A is better
1394	A is better	A is better		A is better	A is better
1395	A is better	A is better		Inconclusive	Inconclusive
1396	A is better	A is better		A is better	A is better
1397	A is better	A is better		Inconclusive	Inconclusive
1398	B is better	B is better		A is better	A is better
1399	B is better	B is better		B is better	B is better
1400	B is better	B is better		B is better	B is better
1401	A is better	A is better		A is better	A is better
1402	A is better	A is better		B is better	B is better
1403	B is better	B is better		B is better	B is better
1404	B is better	B is better		B is better	B is better
1405	B is better	B is better		Inconclusive	Inconclusive
1406	A is better	A is better		A is better	A is better
1407	B is better	B is better		B is better	B is better
1408	B is better	B is better		B is better	B is better
1409	A is better	A is better		A is better	A is better
1410	B is better	B is better		B is better	B is better
1411	A is better	A is better		Inconclusive	Inconclusive
1412	B is better	B is better		B is better	Inconclusive
1413	B is better	B is better		A is better	A is better
1414	B is better	B is better		B is better	B is better
1415	B is better	B is better		A is better	A is better
1416	B is better	B is better		A is better	A is better
1417	B is better	B is better		A is better	A is better
1418	B is better	B is better		A is better	A is better
1419	A is better	A is better		A is better	A is better
1420	A is better	A is better		B is better	B is better
1421	A is better	A is better		A is better	A is better
1422	A is better	A is better		A is better	A is better
1423	A is better	A is better		B is better	B is better
1424	B is better	B is better		B is better	B is better
1425	A is better	A is better		A is better	A is better
1426	B is better	B is better		Inconclusive	Inconclusive
1427	B is better	Inconclusive		A is better	A is better
1428	B is better	B is better		A is better	A is better
1429	A is better	A is better		B is better	B is better
1430	B is better	Inconclusive		A is better	Inconclusive
1431	A is better	A is better		Inconclusive	Inconclusive
1432	B is better	B is better		B is better	B is better
1433	Inconclusive	A is better		A is better	A is better
1434	A is better	A is better		B is better	B is better
1435	A is better	A is better		A is better	A is better
1436	B is better	B is better		A is better	Inconclusive
1437	B is better	B is better		Inconclusive	Inconclusive
1438	A is better	A is better		B is better	B is better
1439	A is better	A is better		A is better	A is better
1440	B is better	B is better		B is better	B is better
1441	A is better	Inconclusive		A is better	A is better
1442	B is better	B is better		B is better	B is better
1443	A is better	A is better		A is better	A is better
1444	A is better	A is better		A is better	A is better
1445	A is better	A is better		B is better	B is better
1446	B is better	B is better		Inconclusive	Inconclusive
1447	B is better	B is better		B is better	B is better
1448	B is better	B is better		A is better	A is better
1449	A is better	A is better		A is better	A is better
1450	A is better	A is better		A is better	A is better
1451	Inconclusive	Inconclusive		B is better	B is better
1452	A is better	A is better		B is better	B is better
1453	B is better	B is better		B is better	B is better
1454	B is better	B is better		A is better	A is better
1455	Inconclusive	Inconclusive		A is better	A is better
1456	B is better	B is better		A is better	A is better
1457	A is better	A is better		B is better	B is better
1458	A is better	A is better		A is better	A is better
1459	B is better	B is better		A is better	A is better
1460	B is better	B is better		B is better	B is better
1461	A is better	A is better		A is better	A is better
1462	A is better	A is better		A is better	A is better
1463	B is better	B is better		A is better	A is better
1464	B is better	B is better		A is better	A is better
1465	A is better	A is better		A is better	A is better
1466	A is better	A is better		B is better	B is better
1467	B is better	B is better		A is better	A is better
1468	B is better	B is better		B is better	B is better
1469	A is better	A is better		B is better	B is better
1470	B is better	B is better		B is better	B is better
1471	A is better	A is better		B is better	B is better
1472	A is better	A is better		A is better	Inconclusive
1473	A is better	A is better		A is better	A is better
1474	B is better	B is better		A is better	A is better
1475	B is better	B is better		B is better	B is better
1476	Inconclusive	Inconclusive		B is better	B is better
1477	A is better	A is better		A is better	A is better
1478	A is better	A is better		Inconclusive	B is better
1479	A is better	A is better		A is better	A is better
1480	A is better	A is better		A is better	A is better
1481	B is better	B is better		B is better	B is better
1482	A is better	A is better		B is better	B is better
1483	A is better	A is better		B is better	B is better
1484	B is better	B is better		B is better	B is better
1485	B is better	B is better		A is better	A is better
1486	B is better	B is better		Inconclusive	Inconclusive
1487	B is better	B is better		B is better	B is better
1488	B is better	B is better		Inconclusive	Inconclusive
1489	A is better	A is better		B is better	B is better
1490	A is better	A is better		A is better	A is better
1491	B is better	B is better		A is better	A is better
1492	A is better	A is better		A is better	A is better
1493	A is better	A is better		B is better	B is better
1494	B is better	B is better		B is better	B is better
1495	B is better	B is better		A is better	A is better
1496	A is better	A is better		B is better	B is better
1497	B is better	B is better		A is better	A is better
1498	B is better	B is better		A is better	A is better
1499	B is better	B is better		B is better	B is better
1500	B is better	B is better		B is better	B is better
1501	B is better	B is better		B is better	B is better
1502	A is better	A is better		Inconclusive	Inconclusive
1503	A is better	A is better		A is better	A is better
1504	B is better	B is better		A is better	A is better
1505	B is better	B is better		A is better	A is better
1506	A is better	A is better		B is better	B is better
1507	B is better	B is better		B is better	B is better
1508	A is better	A is better		A is better	A is better
1509	A is better	A is better		B is better	B is better
1510	A is better	A is better		A is better	A is better
1511	B is better	B is better		A is better	A is better
1512	Inconclusive	Inconclusive		B is better	B is better
1513	B is better	B is better		B is better	B is better
1514	B is better	B is better		Inconclusive	Inconclusive
1515	A is better	A is better		B is better	B is better
1516	B is better	B is better		B is better	B is better
1517	B is better	B is better		A is better	A is better
1518	B is better	B is better		A is better	A is better
1519	B is better	B is better		Inconclusive	Inconclusive
1520	A is better	A is better		B is better	B is better
1521	A is better	A is better		A is better	A is better
1522	A is better	A is better		A is better	A is better
1523	A is better	A is better		A is better	A is better
1524	A is better	A is better		B is better	B is better
1525	A is better	A is better		B is better	B is better
1526	B is better	B is better		A is better	A is better
1527	A is better	A is better		A is better	A is better
1528	B is better	B is better		B is better	B is better
1529	B is better	Inconclusive		A is better	A is better
1530	Inconclusive	Inconclusive		B is better	B is better
1531	B is better	B is better		B is better	B is better
1532	A is better	A is better		A is better	A is better
1533	B is better	B is better		A is better	A is better
1534	A is better	A is better		B is better	B is better
1535	B is better	B is better		A is better	A is better
1536	A is better	A is better		B is better	B is better
1537	B is better	B is better		A is better	A is better
1538	B is better	B is better		Inconclusive	Inconclusive
1539	B is better	B is better		B is better	B is better
1540	B is better	B is better		A is better	A is better
1541	A is better	A is better		A is better	A is better
1542	B is better	Inconclusive		B is better	B is better
1543	A is better	A is better		A is better	A is better
1544	B is better	B is better		A is better	A is better
1545	B is better	B is better		A is better	A is better
1546	Inconclusive	Inconclusive		A is better	A is better
1547	B is better	B is better		B is better	B is better
1548	B is better	B is better		Inconclusive	Inconclusive
1549	A is better	A is better		B is better	B is better
1550	A is better	A is better		B is better	B is better
1551	A is better	A is better		Inconclusive	Inconclusive
1552	A is better	A is better		A is better	A is better
1553	B is better	B is better		B is better	B is better
1554	B is better	B is better		B is better	B is better
1555	A is better	A is better		A is better	A is better
1556	B is better	B is better		A is better	A is better
1557	A is better	A is better		Inconclusive	Inconclusive
1558	A is better	A is better		B is better	B is better
1559	B is better	B is better		Inconclusive	Inconclusive
1560	A is better	A is better		A is better	A is better
1561	A is better	A is better		B is better	B is better
1562	A is better	A is better		A is better	A is better
1563	B is better	B is better		A is better	A is better
1564	A is better	A is better		B is better	B is better
1565	B is better	B is better		Inconclusive	Inconclusive
1566	A is better	A is better		A is better	A is better
1567	B is better	B is better		A is better	A is better
1568	A is better	A is better		B is better	B is better
1569	B is better	B is better		A is better	A is better
1570	B is better	B is better		A is better	A is better
1571	B is better	B is better		Inconclusive	Inconclusive
1572	A is better	A is better		A is better	A is better
1573	A is better	A is better		B is better	B is better
1574	B is better	B is better		A is better	A is better
1575	B is better	B is better		A is better	A is better
1576	A is better	A is better		A is better	A is better
1577	B is better	B is better		B is better	B is better
1578	A is better	A is better		A is better	A is better
1579	B is better	B is better		A is better	A is better
1580	A is better	A is better		A is better	A is better
1581	B is better	B is better		B is better	B is better
1582	A is better	A is better		A is better	A is better
1583	A is better	A is better		Inconclusive	Inconclusive
1584	A is better	A is better		Inconclusive	Inconclusive
1585	B is better	B is better		A is better	A is better
1586	B is better	B is better		Inconclusive	Inconclusive
1587	B is better	B is better		B is better	B is better
1588	B is better	B is better		A is better	A is better
1589	Inconclusive	B is better		B is better	B is better
1590	A is better	A is better		B is better	B is better
1591	B is better	B is better		A is better	A is better
1592	A is better	A is better		A is better	A is better
1593	A is better	A is better		B is better	B is better
1594	A is better	A is better		A is better	A is better
1595	Inconclusive	Inconclusive		A is better	A is better
1596	A is better	A is better		A is better	A is better
1597	B is better	B is better		A is better	A is better
1598	B is better	B is better		B is better	B is better
1599	B is better	B is better		A is better	A is better
1600	B is better	B is better		B is better	B is better
1601	B is better	B is better		A is better	A is better
1602	A is better	A is better		A is better	A is better
1603	B is better	B is better		A is better	A is better
1604	A is better	A is better		A is better	A is better
1605	B is better	B is better		B is better	B is better
1606	A is better	A is better		B is better	B is better
1607	A is better	A is better		B is better	B is better
1608	A is better	A is better		A is better	A is better
1609	A is better	A is better		A is better	A is better
1610	A is better	A is better		Inconclusive	Inconclusive
1611	B is better	B is better		B is better	B is better
1612	A is better	A is better		Inconclusive	Inconclusive
1613	B is better	B is better		A is better	A is better
1614	A is better	A is better		B is better	B is better
1615	A is better	A is better		Inconclusive	Inconclusive
1616	A is better	Inconclusive		B is better	B is better
1617	A is better	A is better		Inconclusive	Inconclusive
1618	B is better	B is better		B is better	B is better
1619	A is better	A is better		B is better	B is better
1620	A is better	A is better		A is better	A is better
1621	B is better	B is better		B is better	B is better
1622	A is better	A is better		A is better	A is better
1623	Inconclusive	Inconclusive		A is better	Inconclusive
1624	B is better	B is better		B is better	B is better
1625	A is better	A is better		A is better	A is better
1626	B is better	B is better		Inconclusive	Inconclusive
1627	Inconclusive	Inconclusive		B is better	B is better
1628	A is better	A is better		B is better	B is better
1629	B is better	B is better		B is better	B is better
1630	B is better	B is better		A is better	A is better
1631	A is better	A is better		A is better	A is better
1632	A is better	A is better		B is better	B is better
1633	B is better	B is better		A is better	A is better
1634	A is better	A is better		A is better	A is better
1635	B is better	B is better		A is better	A is better
1636	B is better	B is better		Inconclusive	Inconclusive
1637	A is better	A is better		A is better	Inconclusive
1638	B is better	B is better		B is better	B is better
1639	A is better	A is better		A is better	A is better
1640	A is better	A is better		Inconclusive	Inconclusive
1641	A is better	A is better		B is better	B is better
1642	B is better	B is better		B is better	B is better
1643	B is better	B is better		B is better	B is better
1644	B is better	B is better		A is better	A is better
1645	B is better	B is better		B is better	B is better
1646	A is better	A is better		A is better	A is better
1647	A is better	A is better		A is better	A is better
1648	B is better	B is better		B is better	B is better
1649	B is better	B is better		B is better	Inconclusive
1650	B is better	B is better		B is better	B is better
1651	A is better	A is better		A is better	A is better
1652	A is better	A is better		A is better	A is better
1653	A is better	A is better		B is better	B is better
1654	B is better	B is better		A is better	A is better
1655	B is better	B is better		A is better	A is better
1656	A is better	A is better		B is better	B is better
1657	A is better	A is better		A is better	A is better
1658	A is better	A is better		A is better	A is better
1659	A is better	A is better		A is better	A is better
1660	Inconclusive	Inconclusive		A is better	A is better
1661	B is better	B is better		A is better	A is better
1662	A is better	A is better		B is better	Inconclusive
1663	B is better	B is better		A is better	A is better
1664	A is better	A is better		B is better	B is better
1665	A is better	A is better		B is better	B is better
1666	A is better	A is better		Inconclusive	Inconclusive
1667	A is better	A is better		Inconclusive	Inconclusive
1668	B is better	B is better		B is better	B is better
1669	A is better	A is better		B is better	B is better
1670	A is better	A is better		Inconclusive	Inconclusive
1671	A is better	Inconclusive		B is better	B is better
1672	A is better	A is better		B is better	B is better
1673	A is better	A is better		A is better	Inconclusive
1674	B is better	B is better		A is better	A is better
1675	A is better	A is better		A is better	A is better
1676	A is better	A is better		B is better	B is better
1677	B is better	B is better		B is better	B is better
1678	A is better	A is better		B is better	B is better
1679	B is better	B is better		B is better	B is better
1680	A is better	A is better		B is better	B is better
1681	A is better	A is better		B is better	B is better
1682	B is better	B is better		B is better	Inconclusive
1683	A is better	A is better		B is better	B is better
1684	B is better	B is better		Inconclusive	Inconclusive
1685	A is better	A is better		A is better	A is better
1686	A is better	A is better		Inconclusive	Inconclusive
1687	A is better	A is better		B is better	B is better
1688	A is better	A is better		B is better	B is better
1689	A is better	A is better		Inconclusive	Inconclusive
1690	B is better	B is better		B is better	B is better
1691	B is better	B is better		Inconclusive	A is better
1692	A is better	A is better		A is better	A is better
1693	B is better	B is better		Inconclusive	B is better
1694	A is better	A is better		B is better	B is better
1695	B is better	B is better		B is better	Inconclusive
1696	A is better	A is better		Inconclusive	Inconclusive
1697	B is better	B is better		B is better	B is better
1698	A is better	A is better		A is better	A is better
1699	B is better	B is better		A is better	A is better
1700	B is better	B is better		B is better	B is better
1701	A is better	A is better		A is better	A is better
1702	B is better	B is better		A is better	A is better
1703	A is better	A is better		B is better	B is better
1704	B is better	B is better		B is better	B is better
1705	B is better	B is better		B is better	B is better
1706	A is better	A is better		A is better	A is better
1707	A is better	A is better		B is better	B is better
1708	B is better	B is better		A is better	A is better
1709	A is better	A is better		B is better	B is better
1710	A is better	A is better		B is better	B is better
1711	A is better	A is better		A is better	A is better
1712	B is better	B is better		Inconclusive	Inconclusive
1713	B is better	B is better		B is better	B is better
1714	A is better	A is better		Inconclusive	Inconclusive
1715	B is better	B is better		A is better	A is better
1716	A is better	A is better		A is better	A is better
1717	B is better	B is better		B is better	B is better
1718	B is better	B is better		A is better	A is better
1719	A is better	A is better		B is better	B is better
1720	B is better	B is better		A is better	A is better
1721	A is better	A is better		A is better	A is better
1722	B is better	B is better		A is better	A is better
1723	B is better	B is better		B is better	B is better
1724	B is better	B is better		B is better	B is better
1725	A is better	A is better		A is better	A is better
1726	B is better	B is better		B is better	B is better
1727	A is better	A is better		A is better	A is better
1728	B is better	B is better		B is better	B is better
1729	A is better	A is better		B is better	B is better
1730	B is better	B is better		A is better	A is better
1731	A is better	A is better		Inconclusive	Inconclusive
1732	A is better	A is better		B is better	B is better
1733	B is better	Inconclusive		B is better	Inconclusive
1734	A is better	A is better		A is better	A is better
1735	B is better	B is better		B is better	B is better
1736	A is better	A is better		B is better	B is better
1737	B is better	B is better		Inconclusive	B is better
1738	B is better	B is better		B is better	B is better
1739	A is better	A is better		B is better	B is better
1740	A is better	A is better		B is better	B is better
1741	B is better	B is better		B is better	B is better
1742	B is better	B is better		B is better	B is better
1743	B is better	B is better		A is better	A is better
1744	B is better	B is better		A is better	A is better
1745	A is better	A is better		B is better	B is better
1746	B is better	B is better		B is better	B is better
1747	B is better	B is better		A is better	A is better
1748	A is better	A is better		B is better	B is better
1749	A is better	A is better		A is better	A is better
1750	A is better	A is better		A is better	A is better
1751	B is better	B is better		A is better	A is better
1752	Inconclusive	Inconclusive		B is better	B is better
1753	B is better	B is better		Inconclusive	Inconclusive
1754	A is better	A is better		B is better	B is better
1755	A is better	A is better		A is better	A is better
1756	A is better	A is better		B is better	B is better
1757	A is better	A is better		B is better	B is better
1758	A is better	A is better		A is better	A is better
1759	A is better	A is better		A is better	A is better
1760	A is better	A is better		Inconclusive	Inconclusive
1761	A is better	A is better		B is better	B is better
1762	B is better	B is better		B is better	B is better
1763	B is better	B is better		A is better	A is better
1764	B is better	B is better		B is better	B is better
1765	B is better	B is better		B is better	B is better
1766	B is better	B is better		B is better	B is better
1767	A is better	A is better		B is better	B is better
1768	B is better	B is better		B is better	B is better
1769	B is better	B is better		B is better	B is better
1770	A is better	A is better		A is better	A is better
1771	B is better	B is better		A is better	A is better
1772	B is better	B is better		A is better	A is better
1773	A is better	A is better		A is better	A is better
1774	A is better	A is better		B is better	B is better
1775	A is better	A is better		B is better	B is better
1776	A is better	A is better		A is better	A is better
1777	A is better	A is better		B is better	B is better
1778	A is better	A is better		A is better	A is better
1779	A is better	A is better		B is better	B is better
1780	A is better	A is better		A is better	A is better
1781	Inconclusive	Inconclusive		A is better	A is better
1782	B is better	B is better		A is better	A is better
1783	B is better	B is better		A is better	A is better
1784	B is better	B is better		A is better	A is better
1785	B is better	B is better		B is better	B is better
1786	A is better	A is better		B is better	B is better
1787	A is better	A is better		B is better	B is better
1788	A is better	A is better		A is better	A is better
1789	B is better	B is better		A is better	A is better
1790	B is better	B is better		A is better	A is better
1791	A is better	A is better		B is better	B is better
1792	B is better	B is better		A is better	A is better
1793	A is better	A is better		A is better	A is better
1794	A is better	A is better		Inconclusive	Inconclusive
1795	A is better	A is better		B is better	B is better
1796	B is better	B is better		A is better	A is better
1797	A is better	A is better		B is better	B is better
1798	A is better	A is better		A is better	A is better
1799	B is better	B is better		Inconclusive	Inconclusive
1800	B is better	B is better		B is better	B is better
1801	B is better	B is better		B is better	B is better
1802	A is better	A is better		A is better	A is better
1803	B is better	B is better		A is better	A is better
1804	B is better	B is better		B is better	B is better
1805	B is better	B is better		Inconclusive	Inconclusive
1806	B is better	B is better		A is better	A is better
1807	A is better	A is better		A is better	A is better
1808	B is better	B is better		A is better	A is better
1809	A is better	A is better		A is better	A is better
1810	B is better	B is better		B is better	B is better
1811	B is better	B is better		A is better	A is better
1812	A is better	A is better		A is better	A is better
1813	B is better	B is better		B is better	B is better
1814	A is better	A is better		B is better	B is better
1815	B is better	B is better		B is better	B is better
1816	A is better	A is better		A is better	A is better
1817	B is better	B is better		A is better	A is better
1818	A is better	A is better		B is better	B is better
1819	B is better	B is better		B is better	B is better
1820	A is better	A is better		B is better	B is better
1821	A is better	A is better		A is better	A is better
1822	A is better	A is better		B is better	B is better
1823	A is better	A is better		A is better	A is better
1824	A is better	A is better		A is better	A is better
1825	A is better	A is better		B is better	B is better
1826	A is better	A is better		B is better	B is better
1827	B is better	B is better		A is better	A is better
1828	B is better	B is better		Inconclusive	Inconclusive
1829	B is better	B is better		B is better	B is better
1830	A is better	A is better		A is better	A is better
1831	A is better	A is better		A is better	A is better
1832	A is better	A is better		A is better	A is better
1833	Inconclusive	Inconclusive		A is better	A is better
1834	B is better	B is better		B is better	Inconclusive
1835	A is better	A is better		Inconclusive	Inconclusive
1836	B is better	B is better		B is better	B is better
1837	B is better	B is better		B is better	B is better
1838	B is better	B is better		B is better	B is better
1839	B is better	B is better		A is better	A is better
1840	B is better	B is better		A is better	A is better
1841	A is better	A is better		B is better	B is better
1842	B is better	B is better		A is better	A is better
1843	B is better	B is better		A is better	A is better
1844	B is better	B is better		B is better	B is better
1845	B is better	B is better		Inconclusive	Inconclusive
1846	B is better	B is better		B is better	Inconclusive
1847	B is better	B is better		B is better	Inconclusive
1848	B is better	B is better		B is better	B is better
1849	B is better	B is better		A is better	A is better
1850	A is better	A is better		A is better	A is better
1851	B is better	B is better		A is better	A is better
1852	A is better	A is better		A is better	A is better
1853	A is better	A is better		A is better	A is better
1854	A is better	A is better		Inconclusive	Inconclusive
1855	A is better	A is better		A is better	A is better
1856	A is better	A is better		A is better	A is better
1857	A is better	A is better		A is better	A is better
1858	A is better	A is better		B is better	B is better
1859	A is better	A is better		A is better	A is better
1860	B is better	Inconclusive		B is better	B is better
1861	A is better	A is better		A is better	A is better
1862	A is better	A is better		B is better	B is better
1863	A is better	A is better		Inconclusive	Inconclusive
1864	B is better	B is better		B is better	B is better
1865	A is better	A is better		Inconclusive	Inconclusive
1866	B is better	B is better		A is better	A is better
1867	B is better	B is better		B is better	B is better
1868	B is better	B is better		A is better	A is better
1869	A is better	A is better		A is better	A is better
1870	B is better	B is better		A is better	A is better
1871	A is better	A is better		B is better	B is better
1872	A is better	A is better		B is better	B is better
1873	A is better	A is better		Inconclusive	Inconclusive
1874	B is better	B is better		B is better	Inconclusive
1875	A is better	A is better		A is better	A is better
1876	A is better	A is better		A is better	A is better
1877	B is better	B is better		Inconclusive	Inconclusive
1878	B is better	B is better		A is better	A is better
1879	A is better	A is better		A is better	A is better
1880	A is better	A is better		A is better	A is better
1881	A is better	A is better		B is better	B is better
1882	B is better	B is better		B is better	B is better
1883	B is better	B is better		A is better	A is better
1884	A is better	A is better		A is better	A is better
1885	A is better	A is better		A is better	A is better
1886	A is better	A is better		B is better	B is better
1887	B is better	B is better		A is better	A is better
1888	B is better	B is better		A is better	A is better
1889	A is better	A is better		A is better	A is better
1890	A is better	A is better		A is better	A is better
1891	B is better	B is better		B is better	B is better
1892	B is better	B is better		B is better	B is better
1893	B is better	B is better		B is better	B is better
1894	A is better	A is better		Inconclusive	Inconclusive
1895	A is better	A is better		A is better	A is better
1896	A is better	A is better		Inconclusive	Inconclusive
1897	B is better	B is better		Inconclusive	Inconclusive
1898	B is better	B is better		B is better	B is better
1899	B is better	B is better		B is better	B is better
1900	A is better	A is better		B is better	B is better
1901	A is better	A is better		B is better	B is better
1902	B is better	B is better		A is better	A is better
1903	A is better	A is better		B is better	B is better
1904	B is better	B is better		B is better	B is better
1905	A is better	A is better		A is better	A is better
1906	A is better	A is better		A is better	A is better
1907	B is better	B is better		A is better	A is better
1908	B is better	B is better		B is better	B is better
1909	A is better	A is better		B is better	B is better
1910	B is better	B is better		B is better	B is better
1911	A is better	A is better		B is better	B is better
1912	B is better	B is better		B is better	B is better
1913	B is better	B is better		A is better	A is better
1914	B is better	B is better		Inconclusive	A is better
1915	A is better	A is better		B is better	B is better
1916	A is better	A is better		B is better	B is better
1917	B is better	B is better		B is better	B is better
1918	A is better	A is better		A is better	A is better
1919	A is better	A is better		B is better	B is better
1920	B is better	B is better		Inconclusive	Inconclusive
1921	B is better	B is better		B is better	B is better
1922	A is better	A is better		A is better	A is better
1923	A is better	Inconclusive		B is better	B is better
1924	A is better	A is better		A is better	A is better
1925	A is better	A is better		Inconclusive	Inconclusive
1926	A is better	A is better		B is better	Inconclusive
1927	B is better	B is better		A is better	A is better
1928	B is better	B is better		A is better	A is better
1929	B is better	B is better		A is better	A is better
1930	A is better	A is better		B is better	B is better
1931	A is better	A is better		B is better	B is better
1932	B is better	B is better		A is better	A is better
1933	A is better	A is better		B is better	B is better
1934	A is better	A is better		B is better	B is better
1935	B is better	B is better		B is better	B is better
1936	Inconclusive	Inconclusive		A is better	A is better
1937	A is better	A is better		B is better	B is better
1938	A is better	A is better		B is better	B is better
1939	A is better	A is better		B is better	B is better
1940	A is better	A is better		A is better	A is better
1941	B is better	B is better		A is better	A is better
1942	B is better	B is better		Inconclusive	B is better
1943	A is better	A is better		A is better	A is better
1944	B is better	B is better		A is better	A is better
1945	A is better	A is better		A is better	A is better
1946	A is better	A is better		B is better	B is better
1947	A is better	A is better		A is better	A is better
1948	B is better	B is better		A is better	A is better
1949	A is better	A is better		A is better	A is better
1950	A is better	A is better		B is better	B is better
1951	B is better	B is better		A is better	A is better
1952	A is better	A is better		A is better	A is better
1953	A is better	A is better		A is better	A is better
1954	A is better	A is better		B is better	B is better
1955	B is better	B is better		Inconclusive	Inconclusive
1956	B is better	B is better		A is better	A is better
1957	A is better	A is better		A is better	A is better
1958	A is better	A is better		Inconclusive	Inconclusive
1959	B is better	B is better		A is better	A is better
1960	A is better	A is better		B is better	B is better
1961	A is better	A is better		Inconclusive	Inconclusive
1962	A is better	A is better		Inconclusive	Inconclusive
1963	A is better	A is better		A is better	A is better
1964	B is better	B is better		A is better	A is better
1965	B is better	B is better		B is better	B is better
1966	A is better	A is better		A is better	A is better
1967	B is better	B is better		B is better	B is better
1968	B is better	B is better		A is better	Inconclusive
1969	Inconclusive	Inconclusive		B is better	B is better
1970	A is better	A is better		B is better	B is better
1971	A is better	A is better		A is better	Inconclusive
1972	A is better	A is better		A is better	Inconclusive
1973	A is better	A is better		A is better	A is better
1974	B is better	B is better		A is better	A is better
1975	A is better	A is better		A is better	A is better
1976	A is better	A is better		B is better	B is better
1977	A is better	A is better		A is better	A is better
1978	A is better	A is better		B is better	B is better
1979	A is better	A is better		A is better	A is better
1980	B is better	B is better		B is better	B is better
1981	A is better	A is better		A is better	A is better
1982	B is better	B is better		Inconclusive	Inconclusive
1983	B is better	B is better		B is better	Inconclusive
1984	B is better	B is better		A is better	Inconclusive
1985	B is better	Inconclusive		A is better	A is better
1986	B is better	B is better		Inconclusive	Inconclusive
1987	B is better	B is better		A is better	A is better
1988	B is better	B is better		Inconclusive	Inconclusive
1989	A is better	A is better		B is better	B is better
1990	B is better	B is better		B is better	B is better
1991	B is better	B is better		B is better	B is better
1992	A is better	A is better		B is better	Inconclusive
1993	A is better	A is better		A is better	A is better
1994	B is better	B is better		B is better	B is better
1995	B is better	B is better		Inconclusive	Inconclusive
1996	Inconclusive	Inconclusive		A is better	A is better
1997	B is better	B is better		B is better	B is better
1998	A is better	A is better		A is better	Inconclusive
[truncated: 8,002 more rows]

## Sheet: 80%threshold
	Random process			Random electricity process
Pair	FDS	PDS		FDS	PDS
1	B is better	B is better		B is better	B is better
2	B is better	B is better		B is better	B is better
3	A is better	A is better		Inconclusive	Inconclusive
4	A is better	A is better		A is better	A is better
5	A is better	A is better		B is better	B is better
6	B is better	B is better		A is better	A is better
7	B is better	B is better		B is better	B is better
8	A is better	A is better		A is better	A is better
9	B is better	Inconclusive		A is better	A is better
10	A is better	A is better		A is better	A is better
11	A is better	A is better		Inconclusive	Inconclusive
12	B is better	B is better		A is better	A is better
13	B is better	B is better		A is better	A is better
14	B is better	B is better		A is better	A is better
15	A is better	A is better		A is better	A is better
16	B is better	B is better		Inconclusive	Inconclusive
17	B is better	B is better		A is better	Inconclusive
18	B is better	Inconclusive		A is better	A is better
19	B is better	B is better		B is better	B is better
20	B is better	Inconclusive		Inconclusive	Inconclusive
21	A is better	A is better		B is better	B is better
22	A is better	A is better		B is better	B is better
23	A is better	A is better		A is better	A is better
24	B is better	B is better		A is better	A is better
25	B is better	Inconclusive		Inconclusive	Inconclusive
26	Inconclusive	Inconclusive		A is better	A is better
27	B is better	B is better		B is better	B is better
28	B is better	B is better		B is better	B is better
29	B is better	B is better		Inconclusive	A is better
30	A is better	A is better		B is better	B is better
31	A is better	A is better		A is better	Inconclusive
32	A is better	A is better		B is better	B is better
33	A is better	A is better		B is better	B is better
34	A is better	A is better		B is better	B is better
35	A is better	A is better		A is better	A is better
36	A is better	A is better		B is better	B is better
37	A is better	A is better		B is better	B is better
38	A is better	A is better		A is better	Inconclusive
39	A is better	A is better		B is better	B is better
40	A is better	A is better		A is better	A is better
41	A is better	A is better		A is better	A is better
42	A is better	A is better		A is better	A is better
43	A is better	A is better		B is better	B is better
44	Inconclusive	Inconclusive		A is better	A is better
45	B is better	B is better		A is better	A is better
46	B is better	B is better		B is better	Inconclusive
47	A is better	A is better		B is better	B is better
48	B is better	B is better		A is better	A is better
49	Inconclusive	Inconclusive		A is better	A is better
50	B is better	B is better		Inconclusive	Inconclusive
51	A is better	A is better		A is better	A is better
52	B is better	B is better		Inconclusive	Inconclusive
53	A is better	A is better		A is better	A is better
54	A is better	A is better		B is better	B is better
55	A is better	A is better		B is better	B is better
56	B is better	B is better		A is better	A is better
57	B is better	B is better		B is better	B is better
58	B is better	B is better		A is better	A is better
59	A is better	A is better		A is better	A is better
60	B is better	B is better		A is better	A is better
61	A is better	A is better		A is better	A is better
62	A is better	A is better		Inconclusive	Inconclusive
63	A is better	A is better		B is better	B is better
64	B is better	B is better		A is better	A is better
65	B is better	B is better		B is better	B is better
66	B is better	B is better		A is better	A is better
67	A is better	Inconclusive		A is better	A is better
68	A is better	Inconclusive		A is better	A is better
69	A is better	A is better		A is better	A is better
70	A is better	A is better		B is better	B is better
71	A is better	A is better		B is better	Inconclusive
72	A is better	A is better		B is better	B is better
73	A is better	A is better		B is better	B is better
74	B is better	B is better		A is better	A is better
75	B is better	B is better		B is better	B is better
76	B is better	B is better		B is better	B is better
77	Inconclusive	Inconclusive		Inconclusive	Inconclusive
78	A is better	A is better		Inconclusive	Inconclusive
79	Inconclusive	Inconclusive		A is better	A is better
80	A is better	A is better		A is better	A is better
81	A is better	A is better		Inconclusive	Inconclusive
82	A is better	A is better		B is better	B is better
83	A is better	A is better		B is better	B is better
84	A is better	A is better		B is better	Inconclusive
85	A is better	A is better		A is better	A is better
86	B is better	Inconclusive		A is better	A is better
87	A is better	A is better		A is better	A is better
88	Inconclusive	Inconclusive		B is better	B is better
89	B is better	B is better		B is better	B is better
90	B is better	B is better		A is better	A is better
91	B is better	B is better		A is better	A is better
92	A is better	A is better		Inconclusive	Inconclusive
93	A is better	A is better		B is better	Inconclusive
94	B is better	B is better		A is better	A is better
95	A is better	A is better		B is better	B is better
96	B is better	B is better		A is better	A is better
97	B is better	B is better		A is better	A is better
98	A is better	A is better		A is better	A is better
99	A is better	A is better		B is better	B is better
100	B is better	B is better		A is better	A is better
101	A is better	A is better		A is better	A is better
102	A is better	A is better		B is better	B is better
103	B is better	Inconclusive		B is better	B is better
104	B is better	B is better		B is better	B is better
105	A is better	A is better		B is better	B is better
106	Inconclusive	Inconclusive		B is better	B is better
107	A is better	A is better		B is better	B is better
108	B is better	B is better		A is better	A is better
109	B is better	B is better		B is better	B is better
110	A is better	A is better		A is better	A is better
111	B is better	B is better		A is better	A is better
112	A is better	A is better		B is better	B is better
113	B is better	B is better		B is better	B is better
114	A is better	A is better		A is better	A is better
115	A is better	A is better		A is better	A is better
116	A is better	A is better		A is better	A is better
117	B is better	Inconclusive		A is better	A is better
118	A is better	A is better		Inconclusive	Inconclusive
119	A is better	A is better		B is better	B is better
120	B is better	B is better		A is better	A is better
121	A is better	A is better		B is better	B is better
122	B is better	B is better		A is better	A is better
123	B is better	B is better		B is better	B is better
124	B is better	B is better		B is better	B is better
125	A is better	A is better		A is better	Inconclusive
126	A is better	A is better		B is better	B is better
127	B is better	B is better		B is better	B is better
128	A is better	A is better		A is better	A is better
129	A is better	A is better		A is better	A is better
130	B is better	B is better		B is better	B is better
131	Inconclusive	Inconclusive		A is better	A is better
132	B is better	B is better		A is better	A is better
133	B is better	B is better		A is better	Inconclusive
134	A is better	A is better		A is better	A is better
135	B is better	B is better		Inconclusive	Inconclusive
136	A is better	A is better		B is better	B is better
137	A is better	A is better		A is better	A is better
138	A is better	A is better		A is better	A is better
139	B is better	B is better		Inconclusive	Inconclusive
140	B is better	B is better		B is better	B is better
141	A is better	A is better		B is better	B is better
142	A is better	A is better		A is better	A is better
143	A is better	A is better		A is better	A is better
144	B is better	B is better		B is better	B is better
145	A is better	A is better		A is better	A is better
146	A is better	A is better		B is better	B is better
147	A is better	A is better		A is better	A is better
148	B is better	B is better		B is better	Inconclusive
149	B is better	B is better		B is better	B is better
150	B is better	B is better		B is better	B is better
151	B is better	B is better		Inconclusive	Inconclusive
152	A is better	A is better		Inconclusive	Inconclusive
153	A is better	A is better		B is better	B is better
154	A is better	A is better		A is better	A is better
155	A is better	A is better		Inconclusive	B is better
156	A is better	A is better		A is better	A is better
157	A is better	A is better		A is better	A is better
158	A is better	A is better		B is better	B is better
159	B is better	B is better		Inconclusive	Inconclusive
160	B is better	B is better		B is better	B is better
161	A is better	A is better		Inconclusive	Inconclusive
162	Inconclusive	Inconclusive		Inconclusive	Inconclusive
163	B is better	B is better		A is better	A is better
164	B is better	B is better		A is better	A is better
165	A is better	A is better		A is better	A is better
166	A is better	A is better		B is better	B is better
167	B is better	B is better		A is better	A is better
168	A is better	A is better		A is better	A is better
169	B is better	B is better		B is better	B is better
170	A is better	A is better		A is better	A is better
171	A is better	A is better		B is better	Inconclusive
172	B is better	B is better		A is better	A is better
173	B is better	B is better		A is better	A is better
174	B is better	B is better		A is better	A is better
175	A is better	A is better		A is better	A is better
176	B is better	B is better		B is better	B is better
177	A is better	A is better		A is better	A is better
178	A is better	A is better		A is better	A is better
179	B is better	B is better		B is better	B is better
180	B is better	B is better		B is better	B is better
181	A is better	A is better		B is better	B is better
182	A is better	A is better		A is better	A is better
183	B is better	B is better		B is better	B is better
184	B is better	B is better		A is better	A is better
185	A is better	A is better		A is better	A is better
186	A is better	A is better		A is better	A is better
187	Inconclusive	Inconclusive		A is better	A is better
188	A is better	A is better		B is better	B is better
189	Inconclusive	A is better		B is better	B is better
190	B is better	B is better		A is better	A is better
191	B is better	A is better		Inconclusive	Inconclusive
192	A is better	A is better		A is better	Inconclusive
193	B is better	B is better		B is better	B is better
194	B is better	B is better		B is better	B is better
195	A is better	A is better		B is better	B is better
196	B is better	B is better		B is better	B is better
197	Inconclusive	Inconclusive		A is better	A is better
198	B is better	B is better		A is better	A is better
199	B is better	B is better		B is better	B is better
200	B is better	B is better		A is better	A is better
201	B is better	B is better		A is better	A is better
202	B is better	B is better		Inconclusive	B is better
203	A is better	A is better		A is better	A is better
204	B is better	B is better		B is better	B is better
205	A is better	A is better		A is better	A is better
206	B is better	B is better		Inconclusive	Inconclusive
207	B is better	B is better		A is better	Inconclusive
208	B is better	B is better		B is better	B is better
209	B is better	B is better		A is better	A is better
210	A is better	A is better		A is better	A is better
211	A is better	A is better		Inconclusive	Inconclusive
212	Inconclusive	Inconclusive		B is better	B is better
213	A is better	A is better		B is better	B is better
214	B is better	B is better		A is better	A is better
215	B is better	B is better		B is better	B is better
216	B is better	B is better		B is better	B is better
217	A is better	A is better		A is better	A is better
218	B is better	B is better		A is better	A is better
219	A is better	A is better		B is better	B is better
220	B is better	B is better		Inconclusive	Inconclusive
221	B is better	B is better		A is better	A is better
222	B is better	B is better		B is better	B is better
223	B is better	B is better		Inconclusive	Inconclusive
224	A is better	A is better		A is better	A is better
225	A is better	A is better		B is better	B is better
226	A is better	A is better		B is better	B is better
227	A is better	A is better		A is better	A is better
228	B is better	B is better		B is better	B is better
229	A is better	A is better		A is better	A is better
230	B is better	B is better		A is better	Inconclusive
231	A is better	A is better		A is better	A is better
232	Inconclusive	Inconclusive		A is better	Inconclusive
233	B is better	B is better		A is better	A is better
234	Inconclusive	Inconclusive		Inconclusive	Inconclusive
235	B is better	B is better		A is better	A is better
236	A is better	A is better		A is better	A is better
237	A is better	A is better		Inconclusive	Inconclusive
238	B is better	Inconclusive		A is better	A is better
239	A is better	A is better		B is better	B is better
240	A is better	A is better		B is better	B is better
241	A is better	A is better		A is better	Inconclusive
242	B is better	B is better		B is better	B is better
243	B is better	B is better		Inconclusive	Inconclusive
244	A is better	A is better		A is better	A is better
245	A is better	A is better		Inconclusive	Inconclusive
246	A is better	A is better		B is better	B is better
247	A is better	A is better		A is better	A is better
248	A is better	A is better		A is better	Inconclusive
249	B is better	B is better		A is better	A is better
250	B is better	B is better		B is better	B is better
251	A is better	A is better		Inconclusive	Inconclusive
252	B is better	B is better		B is better	B is better
253	B is better	B is better		A is better	Inconclusive
254	A is better	A is better		Inconclusive	B is better
255	B is better	B is better		B is better	B is better
256	B is better	B is better		B is better	B is better
257	B is better	B is better		B is better	B is better
258	A is better	A is better		B is better	B is better
259	A is better	A is better		A is better	A is better
260	B is better	B is better		B is better	B is better
261	B is better	B is better		B is better	B is better
262	A is better	A is better		A is better	A is better
263	A is better	A is better		A is better	A is better
264	B is better	B is better		B is better	B is better
265	B is better	B is better		B is better	B is better
266	B is better	B is better		B is better	B is better
267	B is better	B is better		A is better	A is better
268	B is better	B is better		B is better	Inconclusive
269	B is better	B is better		B is better	B is better
270	A is better	A is better		A is better	A is better
271	B is better	B is better		B is better	B is better
272	A is better	A is better		B is better	B is better
273	A is better	A is better		A is better	A is better
274	A is better	A is better		A is better	A is better
275	B is better	B is better		A is better	A is better
276	A is better	A is better		B is better	B is better
277	B is better	B is better		A is better	A is better
278	A is better	A is better		B is better	B is better
279	A is better	A is better		A is better	A is better
280	A is better	A is better		B is better	B is better
281	B is better	B is better		B is better	B is better
282	A is better	A is better		B is better	B is better
283	A is better	A is better		Inconclusive	Inconclusive
284	B is better	B is better		A is better	A is better
285	A is better	A is better		A is better	A is better
286	B is better	B is better		A is better	A is better
287	B is better	Inconclusive		A is better	A is better
288	B is better	B is better		A is better	A is better
289	A is better	A is better		A is better	A is better
290	Inconclusive	Inconclusive		A is better	Inconclusive
291	A is better	A is better		A is better	Inconclusive
292	A is better	Inconclusive		A is better	A is better
293	B is better	B is better		B is better	Inconclusive
294	Inconclusive	Inconclusive		B is better	B is better
295	A is better	A is better		A is better	A is better
296	B is better	B is better		B is better	B is better
297	Inconclusive	Inconclusive		B is better	B is better
298	B is better	B is better		B is better	B is better
299	A is better	A is better		A is better	A is better
300	A is better	A is better		B is better	Inconclusive
301	A is better	A is better		Inconclusive	Inconclusive
302	B is better	B is better		Inconclusive	Inconclusive
303	A is better	A is better		A is better	Inconclusive
304	B is better	B is better		A is better	A is better
305	B is better	B is better		A is better	A is better
306	A is better	A is better		A is better	A is better
307	B is better	B is better		A is better	A is better
308	B is better	B is better		A is better	A is better
309	B is better	B is better		Inconclusive	Inconclusive
310	A is better	A is better		B is better	B is better
311	B is better	B is better		A is better	A is better
312	A is better	A is better		B is better	Inconclusive
313	A is better	A is better		B is better	B is better
314	B is better	B is better		A is better	A is better
315	B is better	B is better		A is better	A is better
316	A is better	A is better		B is better	B is better
317	A is better	A is better		B is better	Inconclusive
318	B is better	B is better		Inconclusive	Inconclusive
319	B is better	B is better		A is better	A is better
320	B is better	B is better		Inconclusive	Inconclusive
321	A is better	A is better		B is better	B is better
322	A is better	Inconclusive		B is better	B is better
323	B is better	B is better		A is better	A is better
324	Inconclusive	Inconclusive		Inconclusive	Inconclusive
325	A is better	A is better		B is better	B is better
326	A is better	A is better		A is better	A is better
327	B is better	Inconclusive		A is better	A is better
328	A is better	A is better		B is better	B is better
329	B is better	B is better		Inconclusive	Inconclusive
330	B is better	B is better		A is better	A is better
331	B is better	B is better		B is better	B is better
332	A is better	A is better		A is better	A is better
333	A is better	A is better		A is better	A is better
334	A is better	A is better		B is better	B is better
335	A is better	A is better		Inconclusive	Inconclusive
336	B is better	B is better		B is better	B is better
337	B is better	B is better		B is better	B is better
338	A is better	A is better		B is better	B is better
339	A is better	A is better		B is better	B is better
340	A is better	A is better		B is better	B is better
341	A is better	A is better		A is better	A is better
342	Inconclusive	Inconclusive		A is better	A is better
343	A is better	A is better		A is better	A is better
344	A is better	A is better		A is better	A is better
345	A is better	A is better		B is better	B is better
346	A is better	A is better		B is better	B is better
347	A is better	A is better		B is better	B is better
348	B is better	B is better		A is better	A is better
349	B is better	B is better		A is better	A is better
350	B is better	B is better		B is better	Inconclusive
351	Inconclusive	Inconclusive		Inconclusive	Inconclusive
352	A is better	A is better		A is better	A is better
353	B is better	B is better		A is better	A is better
354	B is better	B is better		B is better	B is better
355	A is better	A is better		A is better	A is better
356	A is better	Inconclusive		Inconclusive	Inconclusive
357	A is better	A is better		B is better	B is better
358	B is better	B is better		B is better	B is better
359	Inconclusive	Inconclusive		B is better	B is better
360	B is better	B is better		Inconclusive	Inconclusive
361	B is better	B is better		B is better	B is better
362	B is better	B is better		A is better	A is better
363	A is better	A is better		B is better	B is better
364	B is better	B is better		A is better	A is better
365	A is better	A is better		B is better	B is better
366	A is better	A is better		A is better	A is better
367	A is better	A is better		Inconclusive	Inconclusive
368	A is better	A is better		Inconclusive	Inconclusive
369	B is better	B is better		A is better	A is better
370	A is better	A is better		A is better	A is better
371	B is better	B is better		B is better	Inconclusive
372	A is better	A is better		Inconclusive	Inconclusive
373	A is better	A is better		Inconclusive	A is better
374	A is better	A is better		A is better	A is better
375	B is better	B is better		B is better	B is better
376	B is better	B is better		A is better	A is better
377	A is better	A is better		B is better	B is better
378	B is better	B is better		A is better	A is better
379	A is better	A is better		A is better	A is better
380	B is better	B is better		A is better	A is better
381	B is better	B is better		A is better	A is better
382	A is better	A is better		Inconclusive	Inconclusive
383	A is better	A is better		A is better	A is better
384	B is better	B is better		B is better	B is better
385	B is better	B is better		A is better	A is better
386	B is better	B is better		B is better	B is better
387	A is better	A is better		B is better	B is better
388	Inconclusive	Inconclusive		B is better	B is better
389	A is better	A is better		Inconclusive	Inconclusive
390	Inconclusive	Inconclusive		A is better	Inconclusive
391	B is better	B is better		B is better	B is better
392	A is better	A is better		B is better	B is better
393	B is better	B is better		B is better	B is better
394	B is better	B is better		A is better	A is better
395	B is better	B is better		B is better	Inconclusive
396	A is better	A is better		A is better	A is better
397	B is better	B is better		A is better	A is better
398	B is better	B is better		Inconclusive	Inconclusive
399	A is better	A is better		B is better	B is better
400	A is better	A is better		B is better	B is better
401	B is better	B is better		A is better	A is better
402	B is better	B is better		A is better	A is better
403	B is better	B is better		A is better	A is better
404	A is better	A is better		Inconclusive	Inconclusive
405	A is better	A is better		A is better	A is better
406	B is better	B is better		A is better	A is better
407	B is better	B is better		B is better	B is better
408	A is better	A is better		A is better	A is better
409	A is better	A is better		A is better	A is better
410	B is better	B is better		B is better	B is better
411	B is better	B is better		B is better	B is better
412	A is better	A is better		B is better	B is better
413	A is better	A is better		A is better	A is better
414	B is better	B is better		A is better	A is better
415	B is better	B is better		Inconclusive	Inconclusive
416	Inconclusive	Inconclusive		A is better	A is better
417	A is better	A is better		B is better	B is better
418	B is better	B is better		Inconclusive	Inconclusive
419	B is better	B is better		B is better	B is better
420	A is better	A is better		B is better	B is better
421	A is better	A is better		A is better	A is better
422	B is better	B is better		B is better	B is better
423	B is better	B is better		Inconclusive	Inconclusive
424	B is better	B is better		A is better	A is better
425	B is better	B is better		A is better	A is better
426	B is better	B is better		A is better	A is better
427	B is better	B is better		B is better	B is better
428	A is better	A is better		A is better	A is better
429	B is better	B is better		B is better	B is better
430	B is better	B is better		A is better	A is better
431	B is better	B is better		A is better	A is better
432	B is better	B is better		B is better	B is better
433	A is better	A is better		B is better	B is better
434	B is better	B is better		A is better	A is better
435	A is better	A is better		B is better	B is better
436	A is better	A is better		A is better	A is better
437	A is better	A is better		B is better	B is better
438	B is better	B is better		B is better	B is better
439	B is better	B is better		B is better	Inconclusive
440	A is better	A is better		A is better	A is better
441	A is better	A is better		B is better	Inconclusive
442	B is better	B is better		B is better	B is better
443	A is better	A is better		A is better	A is better
444	A is better	A is better		A is better	A is better
445	B is better	B is better		B is better	B is better
446	A is better	A is better		A is better	A is better
447	B is better	B is better		B is better	B is better
448	A is better	Inconclusive		A is better	A is better
449	B is better	B is better		B is better	B is better
450	B is better	Inconclusive		B is better	B is better
451	A is better	A is better		B is better	B is better
452	A is better	A is better		B is better	B is better
453	B is better	B is better		B is better	B is better
454	A is better	A is better		A is better	A is better
455	B is better	B is better		B is better	B is better
456	A is better	A is better		B is better	B is better
457	A is better	A is better		A is better	A is better
458	B is better	B is better		Inconclusive	Inconclusive
459	B is better	B is better		B is better	B is better
460	A is better	A is better		B is better	B is better
461	A is better	A is better		A is better	A is better
462	A is better	A is better		A is better	Inconclusive
463	A is better	A is better		A is better	A is better
464	B is better	B is better		A is better	A is better
465	B is better	B is better		Inconclusive	Inconclusive
466	A is better	A is better		A is better	A is better
467	A is better	A is better		A is better	A is better
468	B is better	B is better		A is better	A is better
469	B is better	B is better		B is better	B is better
470	A is better	A is better		B is better	B is better
471	Inconclusive	Inconclusive		B is better	Inconclusive
472	A is better	A is better		B is better	B is better
473	B is better	B is better		Inconclusive	Inconclusive
474	B is better	B is better		B is better	B is better
475	Inconclusive	Inconclusive		B is better	B is better
476	B is better	B is better		A is better	A is better
477	A is better	A is better		Inconclusive	Inconclusive
478	B is better	B is better		A is better	A is better
479	A is better	A is better		Inconclusive	Inconclusive
480	B is better	B is better		B is better	B is better
481	A is better	A is better		B is better	B is better
482	A is better	A is better		A is better	A is better
483	B is better	B is better		A is better	Inconclusive
484	B is better	B is better		B is better	B is better
485	A is better	Inconclusive		A is better	A is better
486	Inconclusive	Inconclusive		A is better	A is better
487	A is better	B is better		B is better	B is better
488	B is better	B is better		Inconclusive	Inconclusive
489	B is better	B is better		B is better	B is better
490	B is better	B is better		A is better	A is better
491	B is better	B is better		B is better	B is better
492	B is better	B is better		B is better	B is better
493	A is better	A is better		A is better	A is better
494	A is better	A is better		A is better	A is better
495	A is better	A is better		B is better	B is better
496	A is better	A is better		B is better	B is better
497	A is better	A is better		A is better	A is better
498	A is better	B is better		B is better	B is better
499	A is better	A is better		B is better	B is better
500	A is better	A is better		Inconclusive	Inconclusive
501	B is better	B is better		B is better	B is better
502	Inconclusive	Inconclusive		B is better	B is better
503	A is better	A is better		B is better	B is better
504	A is better	A is better		B is better	B is better
505	A is better	A is better		Inconclusive	Inconclusive
506	A is better	A is better		B is better	B is better
507	A is better	A is better		A is better	A is better
508	B is better	B is better		Inconclusive	Inconclusive
509	B is better	B is better		B is better	B is better
510	A is better	A is better		A is better	A is better
511	A is better	A is better		A is better	A is better
512	A is better	A is better		A is better	A is better
513	B is better	B is better		B is better	B is better
514	A is better	A is better		A is better	A is better
515	A is better	A is better		A is better	A is better
516	Inconclusive	Inconclusive		A is better	A is better
517	B is better	B is better		A is better	A is better
518	B is better	B is better		Inconclusive	Inconclusive
519	B is better	B is better		A is better	A is better
520	B is better	B is better		Inconclusive	Inconclusive
521	B is better	B is better		B is better	B is better
522	A is better	A is better		Inconclusive	Inconclusive
523	B is better	B is better		B is better	B is better
524	B is better	B is better		A is better	A is better
525	A is better	A is better		B is better	B is better
526	A is better	A is better		Inconclusive	Inconclusive
527	A is better	A is better		Inconclusive	Inconclusive
528	B is better	B is better		A is better	A is better
529	A is better	A is better		B is better	B is better
530	A is better	A is better		B is better	B is better
531	A is better	A is better		A is better	A is better
532	B is better	B is better		B is better	B is better
533	A is better	A is better		B is better	B is better
534	B is better	B is better		A is better	A is better
535	A is better	A is better		A is better	A is better
536	A is better	A is better		Inconclusive	Inconclusive
537	B is better	B is better		A is better	A is better
538	A is better	A is better		A is better	A is better
539	B is better	B is better		A is better	A is better
540	B is better	B is better		Inconclusive	B is better
541	B is better	B is better		A is better	A is better
542	B is better	B is better		Inconclusive	Inconclusive
543	B is better	B is better		A is better	A is better
544	A is better	A is better		B is better	B is better
545	A is better	A is better		B is better	B is better
546	A is better	A is better		A is better	A is better
547	B is better	B is better		A is better	A is better
548	A is better	A is better		Inconclusive	Inconclusive
549	A is better	A is better		B is better	B is better
550	A is better	Inconclusive		A is better	A is better
551	Inconclusive	Inconclusive		Inconclusive	Inconclusive
552	A is better	A is better		Inconclusive	Inconclusive
553	A is better	A is better		A is better	Inconclusive
554	A is better	A is better		B is better	B is better
555	B is better	B is better		A is better	A is better
556	B is better	B is better		A is better	A is better
557	Inconclusive	Inconclusive		A is better	A is better
558	A is better	A is better		B is better	B is better
559	B is better	B is better		B is better	B is better
560	A is better	A is better		B is better	B is better
561	B is better	B is better		A is better	A is better
562	A is better	A is better		A is better	A is better
563	A is better	B is better		Inconclusive	Inconclusive
564	A is better	A is better		B is better	B is better
565	A is better	A is better		A is better	A is better
566	A is better	A is better		A is better	A is better
567	A is better	A is better		A is better	A is better
568	A is better	A is better		A is better	A is better
569	B is better	B is better		B is better	B is better
570	A is better	A is better		A is better	A is better
571	B is better	B is better		A is better	A is better
572	A is better	A is better		A is better	Inconclusive
573	Inconclusive	Inconclusive		B is better	B is better
574	B is better	B is better		Inconclusive	Inconclusive
575	A is better	A is better		Inconclusive	Inconclusive
576	B is better	B is better		A is better	A is better
577	A is better	A is better		B is better	B is better
578	A is better	A is better		B is better	B is better
579	Inconclusive	Inconclusive		B is better	B is better
580	A is better	A is better		B is better	B is better
581	B is better	B is better		A is better	A is better
582	B is better	B is better		A is better	A is better
583	B is better	B is better		A is better	A is better
584	A is better	A is better		A is better	A is better
585	A is better	A is better		B is better	B is better
586	B is better	B is better		A is better	A is better
587	B is better	B is better		A is better	A is better
588	A is better	A is better		A is better	A is better
589	B is better	B is better		B is better	B is better
590	B is better	B is better		B is better	B is better
591	A is better	A is better		B is better	B is better
592	A is better	A is better		A is better	A is better
593	A is better	A is better		B is better	Inconclusive
594	A is better	A is better		A is better	A is better
595	B is better	B is better		A is better	A is better
596	B is better	Inconclusive		B is better	B is better
597	B is better	B is better		A is better	A is better
598	A is better	Inconclusive		B is better	B is better
599	A is better	A is better		Inconclusive	Inconclusive
600	A is better	A is better		B is better	B is better
601	A is better	A is better		A is better	A is better
602	B is better	B is better		B is better	B is better
603	A is better	A is better		A is better	A is better
604	B is better	B is better		B is better	B is better
605	B is better	B is better		Inconclusive	Inconclusive
606	A is better	A is better		B is better	B is better
607	B is better	B is better		A is better	A is better
608	B is better	Inconclusive		A is better	A is better
609	A is better	A is better		A is better	A is better
610	A is better	A is better		B is better	B is better
611	A is better	A is better		B is better	B is better
612	B is better	B is better		B is better	B is better
613	B is better	B is better		Inconclusive	Inconclusive
614	B is better	B is better		A is better	Inconclusive
615	Inconclusive	Inconclusive		A is better	A is better
616	B is better	B is better		B is better	B is better
617	B is better	B is better		B is better	B is better
618	A is better	A is better		B is better	B is better
619	A is better	A is better		A is better	A is better
620	A is better	A is better		A is better	A is better
621	A is better	A is better		A is better	Inconclusive
622	B is better	B is better		B is better	B is better
623	B is better	B is better		Inconclusive	Inconclusive
624	A is better	A is better		A is better	A is better
625	B is better	B is better		Inconclusive	A is better
626	A is better	A is better		A is better	A is better
627	B is better	B is better		A is better	A is better
628	A is better	Inconclusive		A is better	A is better
629	B is better	B is better		B is better	B is better
630	A is better	A is better		A is better	A is better
631	B is better	B is better		Inconclusive	Inconclusive
632	B is better	B is better		A is better	A is better
633	A is better	A is better		Inconclusive	Inconclusive
634	A is better	A is better		B is better	B is better
635	A is better	A is better		B is better	B is better
636	A is better	A is better		B is better	B is better
637	B is better	B is better		B is better	B is better
638	Inconclusive	Inconclusive		B is better	Inconclusive
639	A is better	A is better		A is better	A is better
640	B is better	B is better		B is better	B is better
641	A is better	A is better		A is better	A is better
642	A is better	A is better		A is better	A is better
643	B is better	B is better		B is better	B is better
644	A is better	Inconclusive		A is better	A is better
645	A is better	Inconclusive		B is better	B is better
646	B is better	B is better		B is better	B is better
647	B is better	B is better		A is better	A is better
648	A is better	A is better		A is better	A is better
649	B is better	B is better		B is better	B is better
650	B is better	B is better		B is better	B is better
651	A is better	A is better		B is better	B is better
652	A is better	A is better		B is better	B is better
653	A is better	A is better		A is better	A is better
654	B is better	B is better		B is better	B is better
655	A is better	A is better		A is better	A is better
656	B is better	B is better		B is better	B is better
657	A is better	A is better		Inconclusive	Inconclusive
658	A is better	A is better		A is better	A is better
659	Inconclusive	Inconclusive		A is better	A is better
660	A is better	A is better		B is better	B is better
661	B is better	B is better		B is better	B is better
662	B is better	B is better		A is better	Inconclusive
663	B is better	B is better		Inconclusive	Inconclusive
664	A is better	A is better		Inconclusive	Inconclusive
665	B is better	B is better		B is better	B is better
666	A is better	A is better		B is better	B is better
667	B is better	B is better		B is better	B is better
668	A is better	A is better		B is better	B is better
669	B is better	B is better		B is better	B is better
670	B is better	B is better		B is better	B is better
671	A is better	A is better		A is better	A is better
672	B is better	B is better		B is better	B is better
673	B is better	B is better		B is better	B is better
674	B is better	B is better		B is better	B is better
675	A is better	A is better		Inconclusive	Inconclusive
676	B is better	B is better		B is better	B is better
677	A is better	A is better		A is better	A is better
678	B is better	B is better		B is better	B is better
679	B is better	Inconclusive		A is better	A is better
680	B is better	B is better		Inconclusive	Inconclusive
681	A is better	A is better		A is better	A is better
682	B is better	B is better		B is better	B is better
683	B is better	B is better		A is better	A is better
684	A is better	A is better		A is better	A is better
685	A is better	A is better		B is better	B is better
686	B is better	B is better		B is better	B is better
687	B is better	B is better		A is better	A is better
688	B is better	B is better		Inconclusive	Inconclusive
689	A is better	Inconclusive		Inconclusive	B is better
690	B is better	B is better		B is better	B is better
691	A is better	Inconclusive		Inconclusive	Inconclusive
692	A is better	A is better		B is better	B is better
693	B is better	B is better		B is better	B is better
694	A is better	A is better		B is better	B is better
695	A is better	A is better		B is better	B is better
696	B is better	B is better		A is better	A is better
697	B is better	B is better		B is better	B is better
698	B is better	B is better		A is better	A is better
699	A is better	A is better		A is better	A is better
700	A is better	A is better		Inconclusive	Inconclusive
701	B is better	B is better		A is better	A is better
702	A is better	B is better		Inconclusive	Inconclusive
703	A is better	A is better		B is better	B is better
704	A is better	A is better		B is better	B is better
705	B is better	B is better		A is better	A is better
706	B is better	B is better		A is better	A is better
707	A is better	A is better		A is better	A is better
708	B is better	B is better		A is better	A is better
709	A is better	B is better		Inconclusive	Inconclusive
710	B is better	B is better		B is better	Inconclusive
711	A is better	A is better		Inconclusive	Inconclusive
712	B is better	B is better		Inconclusive	Inconclusive
713	B is better	B is better		A is better	A is better
714	B is better	B is better		B is better	B is better
715	B is better	B is better		A is better	A is better
716	B is better	B is better		A is better	A is better
717	B is better	B is better		A is better	A is better
718	A is better	A is better		A is better	A is better
719	A is better	A is better		A is better	A is better
720	Inconclusive	Inconclusive		B is better	B is better
721	A is better	A is better		A is better	Inconclusive
722	B is better	B is better		A is better	A is better
723	Inconclusive	A is better		B is better	Inconclusive
724	Inconclusive	Inconclusive		A is better	A is better
725	Inconclusive	Inconclusive		B is better	B is better
726	B is better	B is better		A is better	A is better
727	A is better	A is better		Inconclusive	Inconclusive
728	A is better	A is better		A is better	Inconclusive
729	A is better	A is better		B is better	B is better
730	B is better	B is better		Inconclusive	Inconclusive
731	B is better	B is better		B is better	B is better
732	A is better	A is better		B is better	Inconclusive
733	B is better	B is better		A is better	A is better
734	B is better	B is better		Inconclusive	Inconclusive
735	B is better	B is better		B is better	B is better
736	A is better	A is better		A is better	A is better
737	B is better	B is better		A is better	A is better
738	B is better	B is better		B is better	B is better
739	A is better	A is better		A is better	A is better
740	A is better	A is better		A is better	A is better
741	B is better	B is better		B is better	B is better
742	Inconclusive	Inconclusive		A is better	A is better
743	A is better	A is better		Inconclusive	Inconclusive
744	B is better	B is better		B is better	B is better
745	B is better	B is better		A is better	A is better
746	A is better	A is better		B is better	B is better
747	B is better	B is better		B is better	B is better
748	A is better	A is better		B is better	B is better
749	B is better	B is better		A is better	A is better
750	B is better	B is better		A is better	A is better
751	A is better	A is better		B is better	B is better
752	Inconclusive	Inconclusive		A is better	A is better
753	B is better	B is better		B is better	B is better
754	A is better	A is better		B is better	B is better
755	B is better	B is better		A is better	A is better
756	B is better	B is better		A is better	A is better
757	B is better	B is better		Inconclusive	Inconclusive
758	A is better	A is better		B is better	B is better
759	B is better	Inconclusive		A is better	A is better
760	B is better	B is better		A is better	A is better
761	B is better	B is better		B is better	B is better
762	A is better	A is better		B is better	B is better
763	B is better	B is better		A is better	Inconclusive
764	A is better	A is better		A is better	Inconclusive
765	B is better	B is better		Inconclusive	Inconclusive
766	A is better	A is better		Inconclusive	Inconclusive
767	A is better	A is better		B is better	B is better
768	A is better	A is better		A is better	A is better
769	B is better	B is better		A is better	A is better
770	B is better	B is better		A is better	Inconclusive
771	A is better	A is better		B is better	B is better
772	B is better	B is better		B is better	B is better
773	B is better	B is better		B is better	B is better
774	A is better	A is better		Inconclusive	Inconclusive
775	A is better	A is better		B is better	B is better
776	A is better	A is better		Inconclusive	Inconclusive
777	B is better	B is better		B is better	B is better
778	A is better	A is better		B is better	B is better
779	A is better	A is better		B is better	B is better
780	A is better	A is better		B is better	B is better
781	B is better	B is better		A is better	A is better
782	B is better	B is better		A is better	A is better
783	A is better	A is better		Inconclusive	Inconclusive
784	B is better	B is better		B is better	Inconclusive
785	B is better	B is better		A is better	A is better
786	B is better	A is better		A is better	A is better
787	B is better	B is better		Inconclusive	Inconclusive
788	B is better	B is better		A is better	A is better
789	B is better	B is better		B is better	B is better
790	A is better	A is better		B is better	B is better
791	A is better	A is better		Inconclusive	Inconclusive
792	A is better	A is better		Inconclusive	Inconclusive
793	Inconclusive	Inconclusive		B is better	B is better
794	A is better	A is better		A is better	A is better
795	B is better	B is better		B is better	B is better
796	A is better	A is better		A is better	A is better
797	B is better	B is better		B is better	B is better
798	B is better	B is better		A is better	A is better
799	A is better	A is better		B is better	B is better
800	B is better	B is better		A is better	A is better
801	B is better	B is better		A is better	A is better
802	A is better	A is better		A is better	A is better
803	A is better	Inconclusive		B is better	Inconclusive
804	B is better	B is better		B is better	B is better
805	Inconclusive	Inconclusive		A is better	A is better
806	A is better	A is better		A is better	A is better
807	B is better	B is better		B is better	B is better
808	A is better	A is better		A is better	Inconclusive
809	B is better	B is better		B is better	B is better
810	B is better	Inconclusive		A is better	A is better
811	A is better	A is better		Inconclusive	Inconclusive
812	A is better	A is better		B is better	B is better
813	A is better	A is better		A is better	A is better
814	A is better	A is better		A is better	Inconclusive
815	B is better	B is better		A is better	A is better
816	A is better	A is better		A is better	A is better
817	A is better	A is better		B is better	B is better
818	B is better	B is better		B is better	Inconclusive
819	B is better	B is better		B is better	B is better
820	A is better	A is better		A is better	A is better
821	A is better	A is better		B is better	B is better
822	B is better	B is better		A is better	A is better
823	B is better	B is better		Inconclusive	Inconclusive
824	A is better	A is better		Inconclusive	Inconclusive
825	B is better	B is better		B is better	B is better
826	B is better	B is better		B is better	B is better
827	B is better	B is better		A is better	A is better
828	A is better	A is better		A is better	A is better
829	B is better	B is better		A is better	A is better
830	B is better	B is better		Inconclusive	Inconclusive
831	B is better	B is better		B is better	Inconclusive
832	B is better	B is better		B is better	B is better
833	B is better	B is better		Inconclusive	Inconclusive
834	A is better	Inconclusive		A is better	A is better
835	B is better	B is better		A is better	A is better
836	B is better	Inconclusive		A is better	Inconclusive
837	B is better	B is better		B is better	B is better
838	B is better	B is better		B is better	Inconclusive
839	A is better	A is better		A is better	A is better
840	B is better	B is better		Inconclusive	Inconclusive
841	B is better	B is better		A is better	A is better
842	A is better	A is better		B is better	B is better
843	A is better	A is better		A is better	A is better
844	B is better	B is better		A is better	A is better
845	A is better	A is better		A is better	A is better
846	B is better	B is better		B is better	B is better
847	B is better	B is better		A is better	A is better
848	B is better	B is better		B is better	B is better
849	B is better	B is better		B is better	B is better
850	B is better	B is better		A is better	A is better
851	B is better	Inconclusive		B is better	B is better
852	A is better	A is better		B is better	Inconclusive
853	B is better	B is better		B is better	B is better
854	A is better	A is better		Inconclusive	Inconclusive
855	B is better	B is better		B is better	B is better
856	A is better	A is better		B is better	B is better
857	A is better	A is better		A is better	A is better
858	A is better	A is better		B is better	B is better
859	A is better	A is better		A is better	A is better
860	B is better	B is better		A is better	A is better
861	B is better	B is better		A is better	A is better
862	B is better	B is better		A is better	A is better
863	A is better	A is better		A is better	A is better
864	B is better	B is better		A is better	A is better
865	B is better	B is better		A is better	A is better
866	A is better	A is better		A is better	A is better
867	A is better	A is better		A is better	A is better
868	A is better	A is better		A is better	Inconclusive
869	A is better	A is better		A is better	A is better
870	A is better	A is better		B is better	B is better
871	B is better	B is better		A is better	A is better
872	A is better	A is better		A is better	A is better
873	A is better	A is better		Inconclusive	Inconclusive
874	B is better	B is better		A is better	A is better
875	A is better	A is better		A is better	A is better
876	B is better	B is better		B is better	B is better
877	B is better	B is better		B is better	B is better
878	A is better	A is better		A is better	A is better
879	A is better	A is better		A is better	A is better
880	B is better	B is better		A is better	A is better
881	B is better	B is better		B is better	B is better
882	Inconclusive	Inconclusive		B is better	B is better
883	A is better	A is better		B is better	B is better
884	B is better	B is better		A is better	A is better
885	Inconclusive	Inconclusive		B is better	B is better
886	B is better	B is better		B is better	B is better
887	Inconclusive	B is better		A is better	A is better
888	A is better	A is better		A is better	A is better
889	A is better	A is better		B is better	B is better
890	B is better	B is better		A is better	A is better
891	A is better	A is better		B is better	B is better
892	B is better	B is better		A is better	A is better
893	A is better	A is better		B is better	B is better
894	B is better	B is better		B is better	B is better
895	A is better	A is better		Inconclusive	Inconclusive
896	A is better	A is better		A is better	A is better
897	A is better	Inconclusive		A is better	A is better
898	B is better	B is better		B is better	B is better
899	B is better	B is better		A is better	A is better
900	B is better	B is better		A is better	A is better
901	A is better	A is better		B is better	B is better
902	B is better	B is better		B is better	B is better
903	A is better	A is better		A is better	A is better
904	A is better	A is better		A is better	A is better
905	A is better	A is better		A is better	A is better
906	A is better	A is better		B is better	B is better
907	A is better	A is better		B is better	B is better
908	A is better	A is better		A is better	A is better
909	A is better	A is better		A is better	A is better
910	A is better	A is better		A is better	A is better
911	B is better	B is better		A is better	A is better
912	A is better	A is better		B is better	B is better
913	A is better	A is better		A is better	A is better
914	A is better	A is better		B is better	B is better
915	Inconclusive	B is better		Inconclusive	Inconclusive
916	A is better	A is better		B is better	B is better
917	A is better	A is better		Inconclusive	Inconclusive
918	A is better	A is better		A is better	A is better
919	A is better	A is better		B is better	B is better
920	A is better	A is better		B is better	B is better
921	B is better	B is better		B is better	Inconclusive
922	A is better	A is better		B is better	B is better
923	B is better	B is better		A is better	Inconclusive
924	B is better	B is better		A is better	A is better
925	A is better	A is better		A is better	A is better
926	B is better	B is better		Inconclusive	Inconclusive
927	A is better	A is better		Inconclusive	Inconclusive
928	A is better	A is better		B is better	B is better
929	B is better	B is better		A is better	A is better
930	A is better	A is better		B is better	B is better
931	A is better	A is better		A is better	A is better
932	B is better	B is better		B is better	B is better
933	B is better	B is better		Inconclusive	Inconclusive
934	B is better	A is better		Inconclusive	Inconclusive
935	A is better	A is better		B is better	B is better
936	A is better	A is better		A is better	A is better
937	A is better	A is better		B is better	Inconclusive
938	B is better	B is better		A is better	A is better
939	B is better	B is better		B is better	B is better
940	A is better	A is better		B is better	B is better
941	A is better	A is better		A is better	A is better
942	A is better	A is better		B is better	Inconclusive
943	B is better	B is better		B is better	B is better
944	B is better	B is better		A is better	A is better
945	B is better	B is better		Inconclusive	Inconclusive
946	A is better	A is better		B is better	B is better
947	A is better	A is better		B is better	B is better
948	A is better	A is better		A is better	A is better
949	A is better	A is better		A is better	A is better
950	A is better	A is better		B is better	B is better
951	B is better	B is better		B is better	B is better
952	B is better	Inconclusive		A is better	A is better
953	A is better	A is better		B is better	Inconclusive
954	A is better	A is better		A is better	A is better
955	B is better	B is better		A is better	A is better
956	A is better	A is better		A is better	A is better
957	A is better	A is better		B is better	B is better
958	B is better	B is better		B is better	B is better
959	A is better	A is better		A is better	A is better
960	B is better	B is better		A is better	A is better
961	B is better	B is better		Inconclusive	Inconclusive
962	A is better	A is better		A is better	A is better
963	A is better	A is better		A is better	A is better
964	B is better	Inconclusive		B is better	B is better
965	B is better	B is better		A is better	A is better
966	A is better	A is better		A is better	A is better
967	B is better	B is better		B is better	B is better
968	A is better	A is better		B is better	B is better
969	A is better	A is better		B is better	B is better
970	Inconclusive	Inconclusive		A is better	A is better
971	A is better	A is better		A is better	A is better
972	B is better	B is better		A is better	A is better
973	A is better	A is better		A is better	A is better
974	A is better	A is better		B is better	B is better
975	B is better	B is better		B is better	B is better
976	A is better	A is better		B is better	B is better
977	B is better	B is better		A is better	A is better
978	A is better	A is better		B is better	B is better
979	A is better	A is better		Inconclusive	Inconclusive
980	B is better	B is better		A is better	A is better
981	B is better	B is better		B is better	B is better
982	B is better	Inconclusive		B is better	B is better
983	A is better	A is better		B is better	B is better
984	A is better	A is better		Inconclusive	Inconclusive
985	B is better	B is better		A is better	A is better
986	Inconclusive	Inconclusive		B is better	B is better
987	B is better	B is better		B is better	B is better
988	B is better	B is better		A is better	A is better
989	A is better	A is better		B is better	B is better
990	B is better	B is better		A is better	A is better
991	A is better	A is better		B is better	B is better
992	B is better	B is better		A is better	A is better
993	A is better	A is better		Inconclusive	Inconclusive
994	B is better	B is better		B is better	B is better
995	B is better	B is better		A is better	A is better
996	Inconclusive	Inconclusive		B is better	B is better
997	B is better	B is better		B is better	B is better
998	B is better	Inconclusive		B is better	B is better
999	B is better	B is better		A is better	Inconclusive
1000	B is better	B is better		B is better	B is better
1001	A is better	A is better		B is better	B is better
1002	A is better	A is better		A is better	A is better
1003	A is better	A is better		A is better	A is better
1004	A is better	A is better		Inconclusive	Inconclusive
1005	B is better	B is better		Inconclusive	Inconclusive
1006	A is better	A is better		B is better	B is better
1007	B is better	Inconclusive		A is better	A is better
1008	Inconclusive	A is better		A is better	A is better
1009	B is better	B is better		Inconclusive	Inconclusive
1010	B is better	B is better		A is better	A is better
1011	A is better	A is better		A is better	A is better
1012	A is better	A is better		Inconclusive	Inconclusive
1013	B is better	B is better		A is better	A is better
1014	B is better	B is better		A is better	A is better
1015	B is better	B is better		A is better	A is better
1016	A is better	A is better		A is better	A is better
1017	A is better	A is better		A is better	A is better
1018	B is better	B is better		A is better	A is better
1019	A is better	A is better		B is better	B is better
1020	A is better	A is better		A is better	A is better
1021	B is better	B is better		B is better	B is better
1022	A is better	A is better		A is better	A is better
1023	B is better	B is better		A is better	A is better
1024	A is better	A is better		B is better	B is better
1025	B is better	B is better		B is better	B is better
1026	B is better	B is better		Inconclusive	Inconclusive
1027	B is better	B is better		Inconclusive	Inconclusive
1028	A is better	A is better		Inconclusive	Inconclusive
1029	A is better	A is better		B is better	B is better
1030	A is better	A is better		B is better	B is better
1031	B is better	B is better		B is better	B is better
1032	A is better	A is better		B is better	B is better
1033	B is better	B is better		Inconclusive	Inconclusive
1034	B is better	B is better		A is better	A is better
1035	Inconclusive	Inconclusive		A is better	Inconclusive
1036	A is better	A is better		A is better	A is better
1037	B is better	B is better		B is better	B is better
1038	B is better	B is better		B is better	B is better
1039	B is better	B is better		B is better	B is better
1040	A is better	A is better		B is better	B is better
1041	A is better	A is better		B is better	B is better
1042	A is better	A is better		A is better	A is better
1043	A is better	A is better		Inconclusive	Inconclusive
1044	A is better	A is better		A is better	A is better
1045	A is better	A is better		A is better	A is better
1046	Inconclusive	Inconclusive		B is better	B is better
1047	A is better	A is better		B is better	B is better
1048	A is better	A is better		B is better	B is better
1049	A is better	A is better		A is better	A is better
1050	B is better	B is better		A is better	A is better
1051	B is better	B is better		B is better	B is better
1052	Inconclusive	Inconclusive		B is better	B is better
1053	A is better	A is better		Inconclusive	Inconclusive
1054	A is better	A is better		A is better	Inconclusive
1055	A is better	A is better		A is better	A is better
1056	B is better	B is better		B is better	B is better
1057	A is better	A is better		B is better	Inconclusive
1058	A is better	A is better		A is better	A is better
1059	A is better	A is better		B is better	B is better
1060	B is better	B is better		A is better	A is better
1061	B is better	B is better		B is better	B is better
1062	B is better	B is better		B is better	B is better
1063	B is better	B is better		A is better	A is better
1064	A is better	A is better		A is better	A is better
1065	A is better	Inconclusive		B is better	Inconclusive
1066	B is better	B is better		A is better	Inconclusive
1067	B is better	B is better		B is better	Inconclusive
1068	B is better	B is better		A is better	A is better
1069	A is better	A is better		A is better	A is better
1070	A is better	A is better		Inconclusive	Inconclusive
1071	B is better	B is better		A is better	A is better
1072	A is better	Inconclusive		A is better	A is better
1073	B is better	B is better		B is better	B is better
1074	A is better	A is better		Inconclusive	Inconclusive
1075	A is better	A is better		B is better	B is better
1076	B is better	B is better		B is better	B is better
1077	A is better	A is better		A is better	A is better
1078	B is better	Inconclusive		A is better	A is better
1079	A is better	A is better		A is better	A is better
1080	B is better	B is better		A is better	A is better
1081	A is better	A is better		A is better	A is better
1082	A is better	A is better		B is better	B is better
1083	A is better	A is better		A is better	A is better
1084	B is better	Inconclusive		B is better	Inconclusive
1085	A is better	A is better		A is better	Inconclusive
1086	B is better	B is better		B is better	B is better
1087	A is better	A is better		B is better	B is better
1088	B is better	B is better		B is better	B is better
1089	A is better	A is better		Inconclusive	Inconclusive
1090	B is better	B is better		Inconclusive	Inconclusive
1091	B is better	B is better		B is better	B is better
1092	B is better	B is better		A is better	A is better
1093	A is better	Inconclusive		B is better	B is better
1094	A is better	A is better		B is better	B is better
1095	B is better	B is better		B is better	Inconclusive
1096	A is better	A is better		A is better	A is better
1097	A is better	A is better		B is better	B is better
1098	B is better	B is better		B is better	B is better
1099	B is better	B is better		B is better	B is better
1100	B is better	B is better		A is better	A is better
1101	A is better	A is better		Inconclusive	Inconclusive
1102	A is better	Inconclusive		Inconclusive	Inconclusive
1103	B is better	B is better		B is better	Inconclusive
1104	A is better	A is better		A is better	A is better
1105	A is better	A is better		A is better	A is better
1106	A is better	A is better		A is better	A is better
1107	B is better	B is better		A is better	A is better
1108	A is better	A is better		B is better	B is better
1109	B is better	B is better		B is better	B is better
1110	B is better	B is better		B is better	B is better
1111	A is better	A is better		Inconclusive	B is better
1112	Inconclusive	Inconclusive		A is better	A is better
1113	A is better	A is better		A is better	A is better
1114	A is better	A is better		A is better	A is better
1115	A is better	A is better		A is better	Inconclusive
1116	B is better	B is better		B is better	B is better
1117	B is better	B is better		B is better	B is better
1118	B is better	B is better		B is better	B is better
1119	A is better	Inconclusive		A is better	A is better
1120	A is better	A is better		A is better	A is better
1121	A is better	A is better		B is better	B is better
1122	B is better	B is better		B is better	B is better
1123	B is better	B is better		B is better	B is better
1124	B is better	B is better		Inconclusive	Inconclusive
1125	A is better	A is better		B is better	B is better
1126	B is better	A is better		A is better	A is better
1127	B is better	B is better		B is better	B is better
1128	A is better	A is better		B is better	B is better
1129	B is better	B is better		A is better	A is better
1130	B is better	B is better		B is better	B is better
1131	A is better	A is better		B is better	B is better
1132	B is better	B is better		A is better	A is better
1133	B is better	B is better		B is better	B is better
1134	A is better	A is better		Inconclusive	Inconclusive
1135	A is better	A is better		Inconclusive	Inconclusive
1136	B is better	B is better		B is better	B is better
1137	B is better	B is better		A is better	A is better
1138	B is better	B is better		A is better	A is better
1139	A is better	A is better		B is better	B is better
1140	B is better	B is better		A is better	A is better
1141	B is better	B is better		B is better	B is better
1142	A is better	A is better		B is better	B is better
1143	A is better	A is better		B is better	B is better
1144	Inconclusive	Inconclusive		A is better	A is better
1145	B is better	B is better		B is better	B is better
1146	A is better	A is better		A is better	A is better
1147	A is better	A is better		B is better	Inconclusive
1148	B is better	B is better		A is better	A is better
1149	B is better	B is better		B is better	B is better
1150	B is better	B is better		B is better	B is better
1151	A is better	Inconclusive		A is better	A is better
1152	A is better	A is better		A is better	A is better
1153	B is better	B is better		A is better	A is better
1154	A is better	A is better		A is better	A is better
1155	A is better	A is better		B is better	B is better
1156	A is better	Inconclusive		Inconclusive	Inconclusive
1157	A is better	A is better		B is better	B is better
1158	B is better	B is better		A is better	A is better
1159	A is better	A is better		B is better	B is better
1160	A is better	Inconclusive		Inconclusive	B is better
1161	B is better	B is better		B is better	B is better
1162	A is better	A is better		A is better	A is better
1163	A is better	A is better		Inconclusive	Inconclusive
1164	B is better	B is better		Inconclusive	Inconclusive
1165	A is better	A is better		A is better	A is better
1166	A is better	A is better		B is better	B is better
1167	A is better	B is better		Inconclusive	Inconclusive
1168	B is better	B is better		B is better	B is better
1169	B is better	B is better		B is better	B is better
1170	B is better	B is better		B is better	B is better
1171	A is better	A is better		Inconclusive	Inconclusive
1172	B is better	B is better		A is better	A is better
1173	A is better	A is better		A is better	A is better
1174	B is better	B is better		B is better	B is better
1175	A is better	A is better		B is better	B is better
1176	A is better	A is better		A is better	A is better
1177	A is better	A is better		A is better	Inconclusive
1178	B is better	B is better		B is better	B is better
1179	B is better	B is better		Inconclusive	Inconclusive
1180	B is better	B is better		B is better	B is better
1181	A is better	A is better		A is better	A is better
1182	A is better	A is better		B is better	B is better
1183	B is better	B is better		A is better	A is better
1184	A is better	A is better		B is better	B is better
1185	B is better	Inconclusive		A is better	A is better
1186	B is better	B is better		Inconclusive	Inconclusive
1187	B is better	B is better		B is better	B is better
1188	B is better	B is better		B is better	B is better
1189	A is better	A is better		A is better	A is better
1190	B is better	B is better		A is better	A is better
1191	B is better	B is better		B is better	B is better
1192	A is better	A is better		B is better	Inconclusive
1193	A is better	A is better		A is better	A is better
1194	B is better	B is better		A is better	A is better
1195	A is better	A is better		A is better	Inconclusive
1196	A is better	A is better		A is better	A is better
1197	Inconclusive	Inconclusive		Inconclusive	Inconclusive
1198	B is better	B is better		B is better	B is better
1199	A is better	A is better		B is better	Inconclusive
1200	A is better	Inconclusive		Inconclusive	Inconclusive
1201	A is better	A is better		B is better	B is better
1202	Inconclusive	Inconclusive		B is better	B is better
1203	A is better	A is better		Inconclusive	Inconclusive
1204	B is better	B is better		Inconclusive	Inconclusive
1205	B is better	B is better		B is better	B is better
1206	A is better	A is better		B is better	B is better
1207	B is better	B is better		B is better	B is better
1208	B is better	B is better		A is better	A is better
1209	A is better	A is better		B is better	B is better
1210	B is better	B is better		B is better	Inconclusive
1211	B is better	B is better		A is better	A is better
1212	A is better	A is better		B is better	B is better
1213	A is better	A is better		A is better	A is better
1214	A is better	A is better		B is better	Inconclusive
1215	B is better	B is better		B is better	B is better
1216	B is better	B is better		A is better	A is better
1217	B is better	B is better		B is better	B is better
1218	A is better	A is better		A is better	A is better
1219	B is better	B is better		Inconclusive	Inconclusive
1220	A is better	A is better		B is better	B is better
1221	A is better	A is better		B is better	B is better
1222	B is better	B is better		B is better	B is better
1223	B is better	B is better		B is better	B is better
1224	B is better	B is better		A is better	A is better
1225	A is better	A is better		A is better	A is better
1226	A is better	A is better		A is better	A is better
1227	B is better	B is better		A is better	A is better
1228	A is better	A is better		B is better	B is better
1229	A is better	A is better		Inconclusive	B is better
1230	B is better	B is better		A is better	A is better
1231	A is better	A is better		A is better	A is better
1232	B is better	B is better		A is better	Inconclusive
1233	B is better	B is better		B is better	B is better
1234	A is better	A is better		A is better	A is better
1235	A is better	A is better		A is better	A is better
1236	A is better	A is better		B is better	Inconclusive
1237	B is better	B is better		B is better	B is better
1238	A is better	A is better		B is better	B is better
1239	Inconclusive	Inconclusive		B is better	B is better
1240	A is better	A is better		A is better	A is better
1241	B is better	B is better		A is better	A is better
1242	Inconclusive	Inconclusive		B is better	B is better
1243	A is better	A is better		A is better	A is better
1244	B is better	B is better		A is better	A is better
1245	A is better	A is better		A is better	A is better
1246	A is better	A is better		A is better	A is better
1247	B is better	B is better		A is better	Inconclusive
1248	B is better	B is better		B is better	B is better
1249	A is better	A is better		B is better	B is better
1250	A is better	Inconclusive		B is better	B is better
1251	A is better	A is better		B is better	B is better
1252	B is better	B is better		B is better	B is better
1253	B is better	B is better		B is better	B is better
1254	B is better	B is better		B is better	Inconclusive
1255	B is better	B is better		B is better	B is better
1256	B is better	B is better		Inconclusive	Inconclusive
1257	B is better	B is better		B is better	B is better
1258	B is better	B is better		B is better	B is better
1259	A is better	A is better		B is better	B is better
1260	B is better	B is better		B is better	B is better
1261	Inconclusive	Inconclusive		Inconclusive	A is better
1262	A is better	A is better		Inconclusive	Inconclusive
1263	Inconclusive	Inconclusive		Inconclusive	Inconclusive
1264	A is better	A is better		A is better	A is better
1265	B is better	B is better		A is better	A is better
1266	B is better	B is better		B is better	B is better
1267	B is better	B is better		B is better	B is better
1268	A is better	A is better		B is better	B is better
1269	A is better	A is better		B is better	B is better
1270	A is better	A is better		A is better	A is better
1271	B is better	B is better		A is better	A is better
1272	B is better	B is better		B is better	B is better
1273	B is better	B is better		B is better	B is better
1274	A is better	A is better		B is better	B is better
1275	B is better	B is better		B is better	B is better
1276	A is better	A is better		A is better	A is better
1277	A is better	A is better		Inconclusive	Inconclusive
1278	Inconclusive	Inconclusive		B is better	B is better
1279	A is better	A is better		B is better	B is better
1280	B is better	B is better		B is better	B is better
1281	B is better	B is better		B is better	B is better
1282	A is better	A is better		B is better	B is better
1283	A is better	A is better		B is better	B is better
1284	B is better	B is better		A is better	A is better
1285	B is better	B is better		A is better	A is better
1286	B is better	B is better		A is better	A is better
1287	B is better	B is better		Inconclusive	Inconclusive
1288	B is better	B is better		B is better	B is better
1289	B is better	B is better		A is better	A is better
1290	B is better	B is better		A is better	A is better
1291	A is better	A is better		A is better	A is better
1292	A is better	Inconclusive		B is better	B is better
1293	B is better	B is better		A is better	A is better
1294	A is better	A is better		B is better	B is better
1295	B is better	B is better		B is better	B is better
1296	A is better	Inconclusive		A is better	A is better
1297	B is better	B is better		A is better	A is better
1298	A is better	A is better		B is better	B is better
1299	B is better	B is better		B is better	B is better
1300	A is better	A is better		A is better	A is better
1301	B is better	B is better		A is better	A is better
1302	B is better	B is better		A is better	Inconclusive
1303	B is better	B is better		B is better	B is better
1304	B is better	B is better		B is better	Inconclusive
1305	Inconclusive	Inconclusive		B is better	B is better
1306	A is better	A is better		B is better	B is better
1307	A is better	A is better		B is better	Inconclusive
1308	A is better	A is better		Inconclusive	Inconclusive
1309	A is better	A is better		B is better	B is better
1310	A is better	A is better		A is better	A is better
1311	B is better	B is better		Inconclusive	Inconclusive
1312	B is better	B is better		B is better	B is better
1313	A is better	A is better		B is better	B is better
1314	A is better	A is better		B is better	B is better
1315	A is better	A is better		Inconclusive	Inconclusive
1316	B is better	B is better		A is better	A is better
1317	A is better	A is better		B is better	B is better
1318	B is better	B is better		B is better	B is better
1319	A is better	A is better		A is better	A is better
1320	A is better	A is better		A is better	A is better
1321	B is better	Inconclusive		B is better	B is better
1322	A is better	A is better		Inconclusive	Inconclusive
1323	B is better	B is better		B is better	B is better
1324	A is better	A is better		B is better	B is better
1325	B is better	B is better		B is better	B is better
1326	A is better	A is better		Inconclusive	Inconclusive
1327	B is better	B is better		B is better	B is better
1328	B is better	B is better		A is better	A is better
1329	B is better	B is better		Inconclusive	Inconclusive
1330	A is better	A is better		B is better	B is better
1331	A is better	A is better		A is better	A is better
1332	B is better	B is better		B is better	B is better
1333	B is better	B is better		B is better	B is better
1334	A is better	A is better		A is better	A is better
1335	B is better	B is better		A is better	A is better
1336	A is better	A is better		B is better	B is better
1337	B is better	B is better		A is better	A is better
1338	B is better	Inconclusive		A is better	A is better
1339	B is better	B is better		A is better	A is better
1340	A is better	A is better		B is better	B is better
1341	Inconclusive	Inconclusive		A is better	A is better
1342	A is better	A is better		B is better	B is better
1343	B is better	B is better		A is better	A is better
1344	B is better	Inconclusive		A is better	A is better
1345	B is better	B is better		A is better	A is better
1346	Inconclusive	A is better		A is better	A is better
1347	A is better	A is better		A is better	A is better
1348	B is better	B is better		A is better	A is better
1349	B is better	B is better		A is better	A is better
1350	A is better	A is better		B is better	Inconclusive
1351	B is better	B is better		B is better	B is better
1352	A is better	A is better		B is better	B is better
1353	B is better	B is better		A is better	A is better
1354	A is better	A is better		A is better	A is better
1355	B is better	B is better		A is better	A is better
1356	B is better	B is better		Inconclusive	Inconclusive
1357	B is better	B is better		Inconclusive	Inconclusive
1358	A is better	A is better		A is better	A is better
1359	B is better	B is better		A is better	A is better
1360	Inconclusive	Inconclusive		B is better	B is better
1361	A is better	A is better		A is better	A is better
1362	A is better	Inconclusive		B is better	B is better
1363	A is better	A is better		A is better	A is better
1364	A is better	A is better		B is better	B is better
1365	Inconclusive	Inconclusive		B is better	B is better
1366	A is better	A is better		A is better	A is better
1367	B is better	B is better		A is better	A is better
1368	B is better	B is better		A is better	A is better
1369	B is better	B is better		B is better	B is better
1370	A is better	A is better		B is better	B is better
1371	A is better	A is better		B is better	B is better
1372	A is better	A is better		A is better	A is better
1373	A is better	A is better		B is better	B is better
1374	B is better	B is better		A is better	A is better
1375	B is better	B is better		A is better	A is better
1376	B is better	B is better		B is better	B is better
1377	B is better	B is better		B is better	B is better
1378	B is better	Inconclusive		B is better	B is better
1379	A is better	A is better		B is better	B is better
1380	A is better	A is better		B is better	Inconclusive
1381	A is better	A is better		A is better	A is better
1382	B is better	B is better		A is better	A is better
1383	A is better	A is better		A is better	A is better
1384	Inconclusive	Inconclusive		B is better	B is better
1385	B is better	B is better		B is better	B is better
1386	A is better	A is better		A is better	A is better
1387	A is better	A is better		B is better	B is better
1388	Inconclusive	Inconclusive		B is better	B is better
1389	A is better	A is better		A is better	Inconclusive
1390	B is better	B is better		B is better	B is better
1391	A is better	A is better		A is better	A is better
1392	A is better	A is better		A is better	Inconclusive
1393	B is better	B is better		A is better	A is better
1394	B is better	B is better		A is better	A is better
1395	A is better	A is better		Inconclusive	Inconclusive
1396	B is better	Inconclusive		A is better	A is better
1397	A is better	A is better		Inconclusive	Inconclusive
1398	A is better	A is better		A is better	A is better
1399	A is better	A is better		B is better	B is better
1400	A is better	A is better		B is better	B is better
1401	Inconclusive	Inconclusive		A is better	A is better
1402	B is better	B is better		B is better	Inconclusive
1403	B is better	B is better		B is better	B is better
1404	A is better	A is better		B is better	B is better
1405	A is better	A is better		Inconclusive	Inconclusive
1406	A is better	A is better		Inconclusive	Inconclusive
1407	A is better	A is better		B is better	Inconclusive
1408	B is better	B is better		B is better	B is better
1409	B is better	B is better		A is better	A is better
1410	B is better	B is better		B is better	B is better
1411	A is better	A is better		Inconclusive	Inconclusive
1412	A is better	A is better		Inconclusive	Inconclusive
1413	B is better	B is better		A is better	Inconclusive
1414	B is better	B is better		B is better	B is better
1415	B is better	B is better		A is better	A is better
1416	A is better	A is better		A is better	A is better
1417	B is better	B is better		A is better	A is better
1418	B is better	B is better		A is better	A is better
1419	A is better	A is better		A is better	A is better
1420	B is better	B is better		B is better	B is better
1421	A is better	A is better		A is better	A is better
1422	B is better	B is better		A is better	A is better
1423	B is better	B is better		B is better	B is better
1424	B is better	B is better		B is better	B is better
1425	B is better	B is better		A is better	A is better
1426	B is better	B is better		Inconclusive	Inconclusive
1427	B is better	B is better		A is better	A is better
1428	B is better	B is better		A is better	A is better
1429	A is better	A is better		B is better	B is better
1430	A is better	A is better		A is better	Inconclusive
1431	A is better	A is better		Inconclusive	Inconclusive
1432	A is better	A is better		B is better	B is better
1433	A is better	A is better		A is better	A is better
1434	B is better	B is better		B is better	B is better
1435	A is better	A is better		A is better	A is better
1436	B is better	B is better		A is better	Inconclusive
1437	Inconclusive	Inconclusive		Inconclusive	Inconclusive
1438	B is better	B is better		B is better	B is better
1439	A is better	A is better		A is better	A is better
1440	Inconclusive	Inconclusive		B is better	B is better
1441	A is better	A is better		A is better	A is better
1442	B is better	B is better		B is better	B is better
1443	Inconclusive	Inconclusive		A is better	A is better
1444	A is better	A is better		A is better	A is better
1445	A is better	A is better		B is better	B is better
1446	B is better	B is better		Inconclusive	Inconclusive
1447	B is better	B is better		B is better	B is better
1448	A is better	A is better		A is better	A is better
1449	A is better	A is better		A is better	A is better
1450	B is better	B is better		A is better	A is better
1451	Inconclusive	Inconclusive		B is better	B is better
1452	B is better	B is better		B is better	B is better
1453	A is better	A is better		B is better	B is better
1454	A is better	A is better		A is better	A is better
1455	A is better	A is better		A is better	A is better
1456	B is better	B is better		A is better	A is better
1457	B is better	B is better		B is better	B is better
1458	B is better	B is better		A is better	A is better
1459	A is better	A is better		A is better	A is better
1460	A is better	A is better		B is better	B is better
1461	Inconclusive	Inconclusive		A is better	A is better
1462	A is better	A is better		A is better	A is better
1463	B is better	B is better		A is better	A is better
1464	B is better	B is better		A is better	A is better
1465	Inconclusive	Inconclusive		A is better	A is better
1466	B is better	B is better		B is better	B is better
1467	A is better	A is better		A is better	A is better
1468	A is better	A is better		B is better	B is better
1469	B is better	B is better		B is better	B is better
1470	B is better	B is better		B is better	B is better
1471	A is better	A is better		B is better	B is better
1472	A is better	A is better		A is better	Inconclusive
1473	B is better	B is better		A is better	A is better
1474	B is better	B is better		A is better	A is better
1475	A is better	A is better		B is better	B is better
1476	A is better	A is better		B is better	B is better
1477	B is better	B is better		A is better	A is better
1478	B is better	B is better		Inconclusive	Inconclusive
1479	A is better	A is better		A is better	A is better
1480	B is better	B is better		A is better	A is better
1481	A is better	A is better		B is better	B is better
1482	A is better	A is better		B is better	B is better
1483	A is better	A is better		B is better	B is better
1484	B is better	B is better		B is better	B is better
1485	B is better	B is better		A is better	Inconclusive
1486	Inconclusive	Inconclusive		Inconclusive	Inconclusive
1487	A is better	A is better		B is better	B is better
1488	A is better	A is better		Inconclusive	Inconclusive
1489	A is better	A is better		B is better	B is better
1490	A is better	A is better		A is better	A is better
1491	B is better	B is better		A is better	A is better
1492	A is better	A is better		A is better	A is better
1493	A is better	A is better		B is better	B is better
1494	B is better	B is better		B is better	B is better
1495	B is better	B is better		A is better	A is better
1496	B is better	B is better		B is better	B is better
1497	B is better	B is better		A is better	A is better
1498	B is better	B is better		A is better	A is better
1499	A is better	A is better		B is better	B is better
1500	A is better	A is better		B is better	B is better
1501	B is better	B is better		B is better	B is better
1502	A is better	A is better		Inconclusive	Inconclusive
1503	A is better	A is better		A is better	A is better
1504	B is better	B is better		A is better	A is better
1505	B is better	B is better		A is better	A is better
1506	A is better	A is better		B is better	B is better
1507	B is better	B is better		B is better	B is better
1508	B is better	B is better		A is better	A is better
1509	B is better	B is better		B is better	B is better
1510	B is better	B is better		A is better	A is better
1511	B is better	B is better		A is better	A is better
1512	A is better	A is better		B is better	B is better
1513	A is better	A is better		B is better	B is better
1514	B is better	B is better		Inconclusive	Inconclusive
1515	B is better	B is better		B is better	B is better
1516	A is better	A is better		B is better	B is better
1517	B is better	B is better		A is better	A is better
1518	A is better	A is better		A is better	A is better
1519	A is better	A is better		Inconclusive	Inconclusive
1520	A is better	A is better		B is better	Inconclusive
1521	B is better	B is better		A is better	A is better
1522	Inconclusive	Inconclusive		A is better	A is better
1523	B is better	B is better		A is better	Inconclusive
1524	B is better	B is better		B is better	B is better
1525	A is better	A is better		B is better	B is better
1526	B is better	B is better		A is better	A is better
1527	B is better	B is better		A is better	A is better
1528	B is better	B is better		B is better	B is better
1529	B is better	B is better		A is better	A is better
1530	A is better	A is better		B is better	B is better
1531	A is better	A is better		B is better	B is better
1532	A is better	A is better		A is better	A is better
1533	A is better	A is better		A is better	A is better
1534	A is better	A is better		B is better	B is better
1535	A is better	A is better		A is better	A is better
1536	B is better	B is better		B is better	B is better
1537	A is better	A is better		A is better	A is better
1538	B is better	B is better		Inconclusive	Inconclusive
1539	Inconclusive	Inconclusive		B is better	B is better
1540	Inconclusive	Inconclusive		A is better	A is better
1541	B is better	B is better		A is better	A is better
1542	A is better	A is better		B is better	B is better
1543	B is better	B is better		A is better	A is better
1544	A is better	A is better		A is better	A is better
1545	B is better	B is better		A is better	A is better
1546	A is better	Inconclusive		A is better	A is better
1547	B is better	B is better		B is better	B is better
1548	B is better	B is better		Inconclusive	Inconclusive
1549	B is better	B is better		B is better	B is better
1550	B is better	B is better		B is better	B is better
1551	A is better	A is better		Inconclusive	Inconclusive
1552	Inconclusive	Inconclusive		A is better	Inconclusive
1553	A is better	A is better		B is better	B is better
1554	B is better	B is better		B is better	B is better
1555	B is better	B is better		A is better	A is better
1556	Inconclusive	Inconclusive		A is better	A is better
1557	B is better	B is better		Inconclusive	Inconclusive
1558	B is better	B is better		B is better	B is better
1559	A is better	A is better		Inconclusive	Inconclusive
1560	A is better	A is better		A is better	A is better
1561	A is better	A is better		B is better	B is better
1562	A is better	A is better		A is better	A is better
1563	B is better	B is better		A is better	A is better
1564	B is better	B is better		B is better	B is better
1565	A is better	A is better		Inconclusive	Inconclusive
1566	B is better	B is better		A is better	A is better
1567	A is better	A is better		A is better	Inconclusive
1568	A is better	A is better		B is better	B is better
1569	B is better	B is better		A is better	A is better
1570	A is better	A is better		A is better	A is better
1571	A is better	A is better		Inconclusive	Inconclusive
1572	A is better	A is better		A is better	A is better
1573	B is better	B is better		B is better	Inconclusive
1574	A is better	A is better		A is better	A is better
1575	B is better	B is better		A is better	A is better
1576	A is better	A is better		A is better	A is better
1577	B is better	B is better		B is better	B is better
1578	A is better	A is better		A is better	A is better
1579	B is better	B is better		Inconclusive	Inconclusive
1580	B is better	B is better		A is better	A is better
1581	B is better	B is better		B is better	B is better
1582	A is better	A is better		A is better	A is better
1583	A is better	A is better		Inconclusive	Inconclusive
1584	B is better	B is better		Inconclusive	Inconclusive
1585	B is better	B is better		A is better	A is better
1586	A is better	A is better		Inconclusive	Inconclusive
1587	B is better	B is better		B is better	B is better
1588	A is better	A is better		A is better	A is better
1589	B is better	B is better		B is better	B is better
1590	A is better	A is better		B is better	B is better
1591	B is better	B is better		A is better	Inconclusive
1592	A is better	A is better		A is better	A is better
1593	A is better	A is better		B is better	B is better
1594	A is better	A is better		A is better	A is better
1595	B is better	B is better		A is better	A is better
1596	B is better	B is better		A is better	A is better
1597	B is better	B is better		Inconclusive	Inconclusive
1598	B is better	B is better		B is better	B is better
1599	Inconclusive	B is better		A is better	A is better
1600	A is better	A is better		B is better	B is better
1601	B is better	B is better		A is better	A is better
1602	A is better	A is better		A is better	A is better
1603	A is better	A is better		A is better	A is better
1604	A is better	A is better		A is better	A is better
1605	Inconclusive	Inconclusive		B is better	B is better
1606	A is better	A is better		B is better	B is better
1607	B is better	B is better		B is better	B is better
1608	B is better	B is better		A is better	A is better
1609	B is better	B is better		A is better	A is better
1610	B is better	B is better		Inconclusive	Inconclusive
1611	B is better	B is better		B is better	B is better
1612	A is better	A is better		Inconclusive	Inconclusive
1613	B is better	B is better		A is better	A is better
1614	A is better	A is better		B is better	B is better
1615	B is better	B is better		Inconclusive	Inconclusive
1616	A is better	A is better		B is better	B is better
1617	A is better	A is better		Inconclusive	Inconclusive
1618	A is better	A is better		B is better	B is better
1619	A is better	A is better		B is better	B is better
1620	A is better	A is better		A is better	A is better
1621	B is better	B is better		B is better	B is better
1622	A is better	A is better		A is better	A is better
1623	B is better	B is better		Inconclusive	Inconclusive
1624	A is better	A is better		B is better	B is better
1625	A is better	A is better		A is better	A is better
1626	A is better	Inconclusive		Inconclusive	Inconclusive
1627	A is better	A is better		B is better	B is better
1628	B is better	B is better		B is better	B is better
1629	A is better	A is better		B is better	B is better
1630	A is better	A is better		A is better	A is better
1631	B is better	B is better		A is better	A is better
1632	A is better	A is better		B is better	B is better
1633	Inconclusive	Inconclusive		A is better	A is better
1634	B is better	B is better		A is better	A is better
1635	A is better	A is better		A is better	A is better
1636	B is better	B is better		Inconclusive	Inconclusive
1637	Inconclusive	Inconclusive		Inconclusive	Inconclusive
1638	A is better	A is better		B is better	B is better
1639	B is better	B is better		A is better	A is better
1640	B is better	Inconclusive		Inconclusive	Inconclusive
1641	Inconclusive	Inconclusive		B is better	B is better
1642	A is better	A is better		B is better	B is better
1643	B is better	B is better		B is better	B is better
1644	A is better	A is better		A is better	A is better
1645	B is better	B is better		B is better	B is better
1646	B is better	B is better		A is better	A is better
1647	A is better	A is better		A is better	A is better
1648	B is better	B is better		B is better	B is better
1649	A is better	A is better		B is better	Inconclusive
1650	A is better	A is better		B is better	B is better
1651	A is better	A is better		A is better	A is better
1652	B is better	B is better		A is better	A is better
1653	B is better	B is better		B is better	Inconclusive
1654	B is better	B is better		A is better	A is better
1655	B is better	B is better		A is better	A is better
1656	A is better	A is better		B is better	B is better
1657	Inconclusive	Inconclusive		A is better	A is better
1658	B is better	B is better		A is better	Inconclusive
1659	B is better	B is better		A is better	A is better
1660	B is better	B is better		Inconclusive	Inconclusive
1661	A is better	A is better		A is better	A is better
1662	A is better	A is better		B is better	Inconclusive
1663	A is better	A is better		A is better	A is better
1664	B is better	B is better		B is better	B is better
1665	B is better	B is better		B is better	B is better
1666	A is better	A is better		Inconclusive	Inconclusive
1667	A is better	A is better		Inconclusive	Inconclusive
1668	A is better	A is better		B is better	B is better
1669	A is better	A is better		B is better	B is better
1670	Inconclusive	Inconclusive		Inconclusive	Inconclusive
1671	B is better	B is better		B is better	B is better
1672	A is better	A is better		B is better	B is better
1673	B is better	B is better		A is better	Inconclusive
1674	A is better	A is better		A is better	A is better
1675	A is better	A is better		A is better	A is better
1676	A is better	A is better		B is better	B is better
1677	A is better	A is better		Inconclusive	B is better
1678	B is better	B is better		B is better	B is better
1679	A is better	A is better		B is better	B is better
1680	A is better	A is better		B is better	B is better
1681	Inconclusive	Inconclusive		B is better	B is better
1682	A is better	A is better		B is better	Inconclusive
1683	Inconclusive	A is better		B is better	B is better
1684	B is better	B is better		Inconclusive	Inconclusive
1685	A is better	A is better		A is better	A is better
1686	A is better	A is better		Inconclusive	Inconclusive
1687	B is better	B is better		B is better	B is better
1688	A is better	A is better		B is better	Inconclusive
1689	B is better	B is better		Inconclusive	Inconclusive
1690	A is better	A is better		B is better	B is better
1691	A is better	A is better		Inconclusive	Inconclusive
1692	B is better	B is better		A is better	A is better
1693	A is better	A is better		Inconclusive	Inconclusive
1694	B is better	B is better		B is better	B is better
1695	A is better	A is better		B is better	Inconclusive
1696	A is better	B is better		Inconclusive	Inconclusive
1697	A is better	A is better		B is better	B is better
1698	A is better	A is better		A is better	A is better
1699	A is better	A is better		A is better	A is better
1700	A is better	A is better		B is better	B is better
1701	B is better	B is better		A is better	A is better
1702	B is better	B is better		A is better	A is better
1703	A is better	A is better		B is better	B is better
1704	B is better	B is better		B is better	B is better
1705	A is better	A is better		B is better	B is better
1706	B is better	B is better		A is better	A is better
1707	A is better	A is better		B is better	B is better
1708	B is better	B is better		A is better	A is better
1709	A is better	A is better		B is better	B is better
1710	B is better	B is better		B is better	B is better
1711	B is better	B is better		Inconclusive	A is better
1712	A is better	A is better		Inconclusive	Inconclusive
1713	B is better	B is better		B is better	Inconclusive
1714	A is better	A is better		Inconclusive	Inconclusive
1715	B is better	B is better		A is better	A is better
1716	B is better	B is better		A is better	A is better
1717	A is better	A is better		B is better	B is better
1718	A is better	A is better		A is better	A is better
1719	B is better	B is better		B is better	B is better
1720	A is better	Inconclusive		A is better	A is better
1721	A is better	A is better		A is better	A is better
1722	A is better	A is better		A is better	A is better
1723	B is better	B is better		B is better	B is better
1724	B is better	B is better		B is better	B is better
1725	A is better	A is better		A is better	A is better
1726	B is better	B is better		B is better	B is better
1727	A is better	A is better		A is better	A is better
1728	B is better	B is better		B is better	B is better
1729	B is better	B is better		Inconclusive	Inconclusive
1730	A is better	A is better		A is better	A is better
1731	B is better	B is better		Inconclusive	Inconclusive
1732	A is better	A is better		B is better	B is better
1733	B is better	B is better		Inconclusive	Inconclusive
1734	B is better	B is better		A is better	A is better
1735	B is better	B is better		B is better	B is better
1736	A is better	A is better		B is better	B is better
1737	B is better	B is better		Inconclusive	Inconclusive
1738	A is better	A is better		B is better	B is better
1739	B is better	B is better		B is better	B is better
1740	A is better	A is better		B is better	Inconclusive
1741	B is better	B is better		B is better	B is better
1742	A is better	A is better		B is better	B is better
1743	A is better	A is better		A is better	A is better
1744	Inconclusive	Inconclusive		A is better	A is better
1745	A is better	A is better		B is better	B is better
1746	B is better	B is better		B is better	B is better
1747	A is better	A is better		A is better	A is better
1748	B is better	B is better		B is better	B is better
1749	B is better	B is better		A is better	A is better
1750	A is better	A is better		A is better	A is better
1751	A is better	A is better		A is better	A is better
1752	B is better	B is better		B is better	B is better
1753	B is better	B is better		Inconclusive	Inconclusive
1754	B is better	B is better		B is better	B is better
1755	B is better	B is better		A is better	A is better
1756	A is better	A is better		B is better	B is better
1757	B is better	B is better		B is better	B is better
1758	B is better	B is better		A is better	A is better
1759	A is better	A is better		A is better	A is better
1760	A is better	A is better		Inconclusive	Inconclusive
1761	A is better	A is better		B is better	B is better
1762	B is better	B is better		B is better	B is better
1763	Inconclusive	Inconclusive		A is better	A is better
1764	B is better	B is better		B is better	B is better
1765	A is better	A is better		B is better	B is better
1766	A is better	A is better		B is better	B is better
1767	A is better	A is better		B is better	B is better
1768	A is better	A is better		B is better	B is better
1769	A is better	A is better		B is better	B is better
1770	A is better	A is better		A is better	A is better
1771	A is better	A is better		A is better	A is better
1772	A is better	A is better		A is better	A is better
1773	B is better	B is better		A is better	Inconclusive
1774	B is better	B is better		B is better	B is better
1775	B is better	B is better		B is better	B is better
1776	B is better	B is better		A is better	A is better
1777	B is better	B is better		B is better	B is better
1778	A is better	A is better		A is better	A is better
1779	B is better	B is better		B is better	B is better
1780	B is better	B is better		A is better	A is better
1781	A is better	A is better		A is better	A is better
1782	B is better	B is better		A is better	A is better
1783	B is better	B is better		A is better	A is better
1784	A is better	A is better		A is better	A is better
1785	A is better	A is better		B is better	B is better
1786	A is better	A is better		B is better	B is better
1787	A is better	A is better		B is better	B is better
1788	A is better	A is better		A is better	A is better
1789	A is better	A is better		A is better	A is better
1790	A is better	A is better		A is better	A is better
1791	A is better	A is better		B is better	B is better
1792	Inconclusive	Inconclusive		Inconclusive	Inconclusive
1793	B is better	B is better		A is better	A is better
1794	B is better	B is better		Inconclusive	Inconclusive
1795	B is better	B is better		B is better	B is better
1796	B is better	B is better		Inconclusive	Inconclusive
1797	A is better	A is better		B is better	Inconclusive
1798	A is better	A is better		A is better	A is better
1799	A is better	A is better		Inconclusive	Inconclusive
1800	B is better	B is better		B is better	B is better
1801	B is better	B is better		B is better	B is better
1802	A is better	A is better		A is better	A is better
1803	B is better	B is better		A is better	A is better
1804	A is better	A is better		B is better	B is better
1805	A is better	A is better		Inconclusive	Inconclusive
1806	A is better	A is better		A is better	A is better
1807	B is better	B is better		A is better	A is better
1808	Inconclusive	A is better		A is better	A is better
1809	A is better	A is better		A is better	A is better
1810	B is better	B is better		B is better	B is better
1811	B is better	B is better		A is better	Inconclusive
1812	B is better	B is better		A is better	A is better
1813	A is better	A is better		B is better	B is better
1814	B is better	B is better		B is better	B is better
1815	B is better	B is better		B is better	B is better
1816	B is better	B is better		A is better	A is better
1817	B is better	B is better		A is better	A is better
1818	A is better	A is better		B is better	B is better
1819	B is better	B is better		B is better	Inconclusive
1820	A is better	A is better		B is better	B is better
1821	B is better	B is better		A is better	A is better
1822	B is better	B is better		B is better	B is better
1823	A is better	A is better		A is better	A is better
1824	B is better	B is better		A is better	A is better
1825	A is better	A is better		B is better	B is better
1826	B is better	B is better		B is better	B is better
1827	A is better	A is better		A is better	A is better
1828	B is better	B is better		Inconclusive	Inconclusive
1829	A is better	A is better		B is better	B is better
1830	B is better	B is better		A is better	A is better
1831	A is better	A is better		A is better	A is better
1832	A is better	A is better		A is better	A is better
1833	B is better	A is better		A is better	A is better
1834	A is better	A is better		B is better	Inconclusive
1835	A is better	A is better		Inconclusive	Inconclusive
1836	A is better	A is better		B is better	B is better
1837	A is better	A is better		B is better	B is better
1838	A is better	Inconclusive		B is better	B is better
1839	B is better	B is better		A is better	A is better
1840	B is better	B is better		A is better	A is better
1841	B is better	B is better		B is better	B is better
1842	A is better	A is better		A is better	A is better
1843	A is better	A is better		A is better	A is better
1844	A is better	A is better		B is better	B is better
1845	Inconclusive	Inconclusive		Inconclusive	Inconclusive
1846	B is better	B is better		Inconclusive	Inconclusive
1847	A is better	A is better		B is better	Inconclusive
1848	B is better	B is better		B is better	B is better
1849	B is better	B is better		A is better	A is better
1850	B is better	B is better		A is better	Inconclusive
1851	B is better	B is better		A is better	A is better
1852	B is better	B is better		A is better	A is better
1853	A is better	A is better		A is better	A is better
1854	B is better	B is better		Inconclusive	Inconclusive
1855	B is better	B is better		A is better	A is better
1856	B is better	B is better		A is better	A is better
1857	B is better	B is better		Inconclusive	Inconclusive
1858	B is better	B is better		B is better	B is better
1859	B is better	B is better		A is better	A is better
1860	B is better	B is better		B is better	B is better
1861	B is better	B is better		A is better	A is better
1862	A is better	A is better		B is better	B is better
1863	B is better	B is better		Inconclusive	Inconclusive
1864	A is better	A is better		B is better	B is better
1865	A is better	A is better		Inconclusive	Inconclusive
1866	A is better	A is better		A is better	Inconclusive
1867	A is better	A is better		B is better	B is better
1868	A is better	A is better		A is better	A is better
1869	A is better	A is better		A is better	A is better
1870	A is better	A is better		A is better	A is better
1871	A is better	A is better		B is better	B is better
1872	Inconclusive	Inconclusive		B is better	B is better
1873	A is better	A is better		Inconclusive	Inconclusive
1874	A is better	A is better		Inconclusive	Inconclusive
1875	A is better	A is better		A is better	A is better
1876	B is better	B is better		A is better	A is better
1877	A is better	A is better		Inconclusive	Inconclusive
1878	B is better	B is better		A is better	A is better
1879	B is better	B is better		A is better	A is better
1880	B is better	B is better		A is better	A is better
1881	A is better	A is better		B is better	B is better
1882	B is better	B is better		B is better	B is better
1883	A is better	A is better		A is better	A is better
1884	Inconclusive	Inconclusive		A is better	A is better
1885	A is better	A is better		A is better	A is better
1886	B is better	B is better		B is better	B is better
1887	A is better	A is better		A is better	A is better
1888	A is better	A is better		A is better	A is better
1889	B is better	B is better		A is better	A is better
1890	B is better	B is better		A is better	A is better
1891	A is better	A is better		B is better	B is better
1892	A is better	A is better		B is better	Inconclusive
1893	A is better	A is better		B is better	B is better
1894	B is better	B is better		Inconclusive	Inconclusive
1895	B is better	B is better		A is better	A is better
1896	A is better	A is better		Inconclusive	Inconclusive
1897	A is better	A is better		Inconclusive	Inconclusive
1898	A is better	A is better		B is better	B is better
1899	B is better	B is better		B is better	B is better
1900	B is better	B is better		B is better	B is better
1901	A is better	A is better		B is better	B is better
1902	A is better	A is better		A is better	A is better
1903	B is better	B is better		B is better	B is better
1904	B is better	B is better		Inconclusive	B is better
1905	B is better	B is better		A is better	A is better
1906	A is better	A is better		A is better	A is better
1907	A is better	A is better		A is better	A is better
1908	A is better	A is better		B is better	B is better
1909	B is better	B is better		B is better	B is better
1910	B is better	B is better		B is better	B is better
1911	B is better	B is better		B is better	B is better
1912	A is better	A is better		B is better	B is better
1913	A is better	A is better		A is better	A is better
1914	B is better	B is better		Inconclusive	Inconclusive
1915	A is better	A is better		B is better	B is better
1916	B is better	B is better		B is better	B is better
1917	A is better	A is better		B is better	B is better
1918	A is better	A is better		A is better	A is better
1919	B is better	B is better		B is better	B is better
1920	B is better	B is better		Inconclusive	Inconclusive
1921	A is better	A is better		B is better	B is better
1922	B is better	B is better		A is better	A is better
1923	A is better	A is better		B is better	B is better
1924	B is better	B is better		A is better	A is better
1925	B is better	B is better		Inconclusive	Inconclusive
1926	B is better	B is better		Inconclusive	Inconclusive
1927	A is better	A is better		A is better	A is better
1928	A is better	A is better		A is better	A is better
1929	B is better	B is better		A is better	A is better
1930	A is better	A is better		B is better	B is better
1931	A is better	A is better		B is better	B is better
1932	B is better	B is better		A is better	A is better
1933	B is better	B is better		B is better	B is better
1934	A is better	A is better		B is better	B is better
1935	Inconclusive	Inconclusive		B is better	B is better
1936	A is better	Inconclusive		A is better	A is better
1937	A is better	A is better		B is better	B is better
1938	A is better	A is better		B is better	B is better
1939	B is better	B is better		B is better	B is better
1940	B is better	B is better		A is better	A is better
1941	B is better	B is better		A is better	A is better
1942	A is better	A is better		Inconclusive	Inconclusive
1943	A is better	A is better		A is better	A is better
1944	B is better	B is better		A is better	A is better
1945	A is better	A is better		A is better	A is better
1946	A is better	A is better		B is better	B is better
1947	B is better	B is better		A is better	A is better
1948	Inconclusive	Inconclusive		A is better	A is better
1949	A is better	A is better		A is better	A is better
1950	A is better	A is better		B is better	B is better
1951	A is better	A is better		A is better	A is better
1952	A is better	A is better		A is better	A is better
1953	B is better	B is better		A is better	A is better
1954	B is better	B is better		B is better	B is better
1955	A is better	A is better		Inconclusive	Inconclusive
1956	B is better	B is better		A is better	A is better
1957	A is better	A is better		A is better	A is better
1958	A is better	A is better		Inconclusive	Inconclusive
1959	A is better	A is better		A is better	A is better
1960	B is better	Inconclusive		B is better	B is better
1961	A is better	B is better		Inconclusive	Inconclusive
1962	A is better	A is better		Inconclusive	Inconclusive
1963	A is better	A is better		A is better	A is better
1964	B is better	B is better		A is better	A is better
1965	A is better	A is better		B is better	B is better
1966	A is better	A is better		A is better	A is better
1967	A is better	A is better		B is better	B is better
1968	B is better	B is better		A is better	Inconclusive
1969	B is better	B is better		Inconclusive	Inconclusive
1970	A is better	A is better		B is better	B is better
1971	A is better	A is better		A is better	Inconclusive
1972	B is better	B is better		A is better	Inconclusive
1973	A is better	A is better		A is better	A is better
1974	A is better	A is better		A is better	A is better
1975	A is better	A is better		A is better	A is better
1976	A is better	A is better		B is better	B is better
1977	B is better	B is better		A is better	A is better
1978	B is better	B is better		B is better	B is better
1979	A is better	A is better		A is better	A is better
1980	B is better	B is better		B is better	B is better
1981	B is better	B is better		A is better	A is better
1982	Inconclusive	Inconclusive		Inconclusive	Inconclusive
1983	A is better	A is better		B is better	Inconclusive
1984	A is better	A is better		A is better	Inconclusive
1985	A is better	A is better		A is better	A is better
1986	A is better	A is better		Inconclusive	Inconclusive
1987	B is better	B is better		A is better	A is better
1988	A is better	A is better		Inconclusive	Inconclusive
1989	A is better	A is better		B is better	B is better
1990	A is better	A is better		B is better	B is better
1991	A is better	A is better		B is better	B is better
1992	A is better	A is better		B is better	Inconclusive
1993	B is better	B is better		A is better	A is better
1994	A is better	A is better		B is better	B is better
1995	B is better	B is better		Inconclusive	Inconclusive
1996	B is better	B is better		A is better	A is better
1997	B is better	B is better		B is better	B is better
1998	B is better	Inconclusive		Inconclusive	Inconclusive
[truncated: 8,002 more rows]

## Sheet: 90%threshold
	Random process			Random electricity process
Pair	FDS	PDS		FDS	PDS
1	B is better	B is better		B is better	Inconclusive
2	B is better	B is better		B is better	Inconclusive
3	A is better	A is better		Inconclusive	Inconclusive
4	A is better	A is better		A is better	A is better
5	A is better	A is better		B is better	B is better
6	B is better	B is better		A is better	A is better
7	B is better	B is better		B is better	B is better
8	A is better	A is better		A is better	Inconclusive
9	Conclusive	Conclusive		A is better	A is better
10	A is better	A is better		A is better	A is better
11	A is better	A is better		Inconclusive	Inconclusive
12	B is better	B is better		Inconclusive	Inconclusive
13	B is better	B is better		A is better	A is better
14	B is better	B is better		A is better	A is better
15	A is better	A is better		A is better	A is better
16	B is better	B is better		Inconclusive	Inconclusive
17	B is better	B is better		A is better	Inconclusive
18	B is better	Conclusive		A is better	A is better
19	B is better	B is better		B is better	Inconclusive
20	Conclusive	Conclusive		Inconclusive	Inconclusive
21	A is better	A is better		B is better	B is better
22	A is better	A is better		B is better	B is better
23	A is better	A is better		A is better	A is better
24	B is better	B is better		A is better	A is better
25	Conclusive	Conclusive		Inconclusive	Inconclusive
26	Conclusive	Conclusive		A is better	A is better
27	B is better	B is better		B is better	B is better
28	B is better	B is better		B is better	B is better
29	B is better	B is better		Inconclusive	Inconclusive
30	A is better	A is better		B is better	B is better
31	A is better	A is better		A is better	Inconclusive
32	A is better	A is better		B is better	B is better
33	A is better	A is better		B is better	B is better
34	A is better	A is better		B is better	B is better
35	A is better	A is better		A is better	A is better
36	A is better	A is better		B is better	B is better
37	A is better	A is better		Inconclusive	Inconclusive
38	A is better	A is better		Inconclusive	Inconclusive
39	A is better	A is better		B is better	B is better
40	A is better	A is better		A is better	A is better
41	A is better	A is better		A is better	A is better
42	A is better	A is better		A is better	A is better
43	A is better	A is better		B is better	B is better
44	Conclusive	Conclusive		A is better	A is better
45	B is better	B is better		A is better	A is better
46	B is better	B is better		B is better	Inconclusive
47	A is better	A is better		B is better	B is better
48	B is better	B is better		A is better	A is better
49	Conclusive	Conclusive		A is better	A is better
50	B is better	B is better		Inconclusive	Inconclusive
51	A is better	A is better		A is better	A is better
52	B is better	B is better		Inconclusive	Inconclusive
53	A is better	A is better		A is better	A is better
54	A is better	A is better		B is better	B is better
55	A is better	A is better		B is better	B is better
56	B is better	B is better		A is better	A is better
57	B is better	B is better		B is better	B is better
58	B is better	B is better		A is better	A is better
59	A is better	A is better		A is better	A is better
60	B is better	B is better		A is better	A is better
61	A is better	A is better		A is better	A is better
62	A is better	A is better		Inconclusive	Inconclusive
63	A is better	A is better		B is better	B is better
64	B is better	B is better		A is better	A is better
65	B is better	B is better		B is better	B is better
66	B is better	B is better		A is better	A is better
67	A is better	Conclusive		A is better	A is better
68	A is better	Conclusive		Inconclusive	A is better
69	A is better	A is better		A is better	A is better
70	A is better	A is better		B is better	B is better
71	A is better	A is better		Inconclusive	Inconclusive
72	A is better	A is better		B is better	Inconclusive
73	A is better	A is better		B is better	B is better
74	B is better	B is better		A is better	A is better
75	B is better	B is better		B is better	B is better
76	B is better	Conclusive		B is better	B is better
77	Conclusive	Conclusive		Inconclusive	Inconclusive
78	A is better	A is better		Inconclusive	Inconclusive
79	Conclusive	Conclusive		A is better	A is better
80	A is better	A is better		A is better	A is better
81	A is better	A is better		Inconclusive	Inconclusive
82	A is better	A is better		B is better	B is better
83	A is better	A is better		B is better	B is better
84	A is better	A is better		B is better	Inconclusive
85	A is better	A is better		A is better	A is better
86	B is better	Conclusive		A is better	A is better
87	A is better	A is better		A is better	A is better
88	Conclusive	Conclusive		B is better	B is better
89	B is better	B is better		B is better	B is better
90	B is better	B is better		A is better	A is better
91	B is better	B is better		A is better	A is better
92	A is better	A is better		Inconclusive	Inconclusive
93	A is better	A is better		Inconclusive	Inconclusive
94	B is better	B is better		A is better	Inconclusive
95	A is better	A is better		B is better	B is better
96	B is better	B is better		A is better	A is better
97	B is better	B is better		A is better	A is better
98	A is better	A is better		A is better	A is better
99	A is better	A is better		B is better	B is better
100	B is better	B is better		Inconclusive	Inconclusive
101	A is better	A is better		A is better	A is better
102	A is better	A is better		B is better	Inconclusive
103	Conclusive	Conclusive		B is better	B is better
104	B is better	B is better		B is better	B is better
105	A is better	A is better		B is better	B is better
106	Conclusive	Conclusive		B is better	B is better
107	A is better	A is better		B is better	B is better
108	B is better	B is better		A is better	A is better
109	B is better	B is better		B is better	B is better
110	A is better	A is better		A is better	A is better
111	B is better	B is better		A is better	A is better
112	A is better	A is better		B is better	B is better
113	B is better	B is better		B is better	B is better
114	A is better	A is better		A is better	A is better
115	A is better	A is better		A is better	A is better
116	Conclusive	Conclusive		A is better	A is better
117	B is better	Conclusive		A is better	A is better
118	Conclusive	A is better		Inconclusive	Inconclusive
119	A is better	A is better		B is better	B is better
120	B is better	B is better		A is better	A is better
121	A is better	A is better		B is better	B is better
122	B is better	B is better		A is better	A is better
123	B is better	B is better		B is better	B is better
124	B is better	B is better		B is better	B is better
125	A is better	A is better		A is better	Inconclusive
126	A is better	A is better		B is better	B is better
127	B is better	B is better		B is better	B is better
128	A is better	A is better		A is better	A is better
129	A is better	A is better		Inconclusive	Inconclusive
130	B is better	B is better		B is better	B is better
131	Conclusive	Conclusive		A is better	Inconclusive
132	B is better	B is better		A is better	A is better
133	B is better	B is better		Inconclusive	Inconclusive
134	A is better	A is better		A is better	Inconclusive
135	B is better	B is better		Inconclusive	Inconclusive
136	A is better	A is better		B is better	Inconclusive
137	A is better	A is better		A is better	A is better
138	A is better	A is better		A is better	A is better
139	B is better	B is better		Inconclusive	Inconclusive
140	B is better	B is better		B is better	B is better
141	A is better	A is better		B is better	B is better
142	A is better	A is better		A is better	Inconclusive
143	A is better	A is better		A is better	A is better
144	B is better	B is better		B is better	B is better
145	A is better	A is better		Inconclusive	A is better
146	A is better	A is better		B is better	B is better
147	A is better	A is better		A is better	A is better
148	B is better	B is better		B is better	Inconclusive
149	B is better	B is better		B is better	B is better
150	B is better	B is better		B is better	B is better
151	B is better	B is better		Inconclusive	Inconclusive
152	A is better	A is better		Inconclusive	Inconclusive
153	A is better	A is better		B is better	B is better
154	A is better	A is better		A is better	Inconclusive
155	A is better	A is better		Inconclusive	Inconclusive
156	A is better	A is better		A is better	Inconclusive
157	A is better	A is better		A is better	A is better
158	A is better	A is better		B is better	B is better
159	B is better	B is better		Inconclusive	Inconclusive
160	B is better	B is better		B is better	B is better
161	A is better	A is better		Inconclusive	Inconclusive
162	Conclusive	Conclusive		Inconclusive	Inconclusive
163	B is better	B is better		A is better	A is better
164	B is better	B is better		A is better	A is better
165	A is better	A is better		A is better	A is better
166	A is better	A is better		B is better	B is better
167	B is better	B is better		A is better	A is better
168	A is better	A is better		A is better	Inconclusive
169	B is better	B is better		B is better	B is better
170	A is better	A is better		A is better	A is better
171	A is better	A is better		B is better	Inconclusive
172	B is better	B is better		A is better	A is better
173	B is better	B is better		A is better	A is better
174	B is better	B is better		A is better	A is better
175	A is better	A is better		A is better	A is better
176	B is better	B is better		B is better	B is better
177	A is better	A is better		A is better	A is better
178	A is better	A is better		A is better	A is better
179	B is better	B is better		B is better	B is better
180	B is better	B is better		B is better	Inconclusive
181	A is better	A is better		B is better	Inconclusive
182	A is better	A is better		A is better	A is better
183	B is better	B is better		B is better	B is better
184	B is better	B is better		A is better	A is better
185	A is better	A is better		A is better	A is better
186	A is better	A is better		A is better	A is better
187	Conclusive	Conclusive		A is better	A is better
188	A is better	A is better		B is better	B is better
189	Conclusive	Conclusive		B is better	B is better
190	B is better	B is better		A is better	A is better
191	B is better	A is better		Inconclusive	Inconclusive
192	A is better	A is better		A is better	Inconclusive
193	B is better	B is better		B is better	B is better
194	B is better	B is better		B is better	B is better
195	A is better	A is better		B is better	B is better
196	B is better	B is better		B is better	B is better
197	Inconclusive	Inconclusive		A is better	Inconclusive
198	B is better	B is better		A is better	A is better
199	B is better	B is better		B is better	B is better
200	B is better	B is better		A is better	A is better
201	B is better	B is better		A is better	A is better
202	B is better	B is better		Inconclusive	Inconclusive
203	A is better	A is better		A is better	A is better
204	B is better	B is better		B is better	B is better
205	A is better	A is better		A is better	A is better
206	B is better	B is better		Inconclusive	Inconclusive
207	B is better	B is better		A is better	Inconclusive
208	B is better	B is better		B is better	B is better
209	B is better	B is better		A is better	A is better
210	A is better	A is better		A is better	A is better
211	A is better	A is better		Inconclusive	Inconclusive
212	Inconclusive	Inconclusive		B is better	Inconclusive
213	A is better	A is better		B is better	B is better
214	B is better	B is better		A is better	A is better
215	B is better	B is better		B is better	B is better
216	B is better	B is better		B is better	B is better
217	A is better	A is better		A is better	A is better
218	B is better	B is better		A is better	A is better
219	A is better	A is better		B is better	B is better
220	B is better	B is better		Inconclusive	Inconclusive
221	B is better	B is better		A is better	A is better
222	B is better	B is better		B is better	B is better
223	B is better	Inconclusive		Inconclusive	Inconclusive
224	A is better	A is better		A is better	A is better
225	A is better	A is better		B is better	B is better
226	A is better	A is better		B is better	B is better
227	A is better	A is better		A is better	A is better
228	B is better	B is better		B is better	B is better
229	A is better	A is better		A is better	A is better
230	B is better	B is better		Inconclusive	Inconclusive
231	Inconclusive	A is better		A is better	Inconclusive
232	Inconclusive	Inconclusive		Inconclusive	Inconclusive
233	B is better	B is better		Inconclusive	Inconclusive
234	Inconclusive	Inconclusive		Inconclusive	Inconclusive
235	B is better	B is better		A is better	A is better
236	A is better	A is better		A is better	A is better
237	A is better	A is better		Inconclusive	Inconclusive
238	B is better	Inconclusive		A is better	Inconclusive
239	A is better	A is better		B is better	Inconclusive
240	A is better	A is better		Inconclusive	Inconclusive
241	A is better	A is better		A is better	Inconclusive
242	B is better	B is better		B is better	B is better
243	B is better	B is better		Inconclusive	Inconclusive
244	A is better	A is better		A is better	A is better
245	A is better	A is better		Inconclusive	Inconclusive
246	A is better	A is better		B is better	B is better
247	A is better	A is better		A is better	A is better
248	A is better	A is better		Inconclusive	Inconclusive
249	B is better	B is better		A is better	A is better
250	B is better	B is better		B is better	B is better
251	A is better	A is better		Inconclusive	Inconclusive
252	B is better	B is better		B is better	B is better
253	B is better	B is better		Inconclusive	Inconclusive
254	A is better	A is better		Inconclusive	Inconclusive
255	B is better	B is better		B is better	B is better
256	B is better	B is better		B is better	B is better
257	B is better	B is better		Inconclusive	B is better
258	A is better	A is better		B is better	B is better
259	A is better	A is better		A is better	A is better
260	B is better	B is better		B is better	B is better
261	B is better	B is better		B is better	B is better
262	A is better	A is better		A is better	A is better
263	A is better	A is better		A is better	A is better
264	B is better	B is better		B is better	B is better
265	B is better	B is better		B is better	B is better
266	B is better	B is better		B is better	B is better
267	B is better	B is better		A is better	A is better
268	B is better	Inconclusive		Inconclusive	Inconclusive
269	B is better	B is better		Inconclusive	Inconclusive
270	A is better	A is better		A is better	A is better
271	B is better	B is better		B is better	B is better
272	A is better	A is better		B is better	B is better
273	A is better	A is better		A is better	A is better
274	A is better	A is better		A is better	A is better
275	B is better	B is better		A is better	A is better
276	A is better	A is better		Inconclusive	Inconclusive
277	B is better	B is better		A is better	Inconclusive
278	A is better	A is better		B is better	B is better
279	A is better	A is better		A is better	A is better
280	A is better	A is better		B is better	B is better
281	B is better	B is better		B is better	B is better
282	A is better	A is better		B is better	B is better
283	A is better	A is better		Inconclusive	Inconclusive
284	B is better	B is better		A is better	A is better
285	A is better	A is better		A is better	A is better
286	B is better	B is better		A is better	A is better
287	Inconclusive	Inconclusive		Inconclusive	Inconclusive
288	B is better	B is better		A is better	A is better
289	A is better	A is better		A is better	A is better
290	Inconclusive	Inconclusive		Inconclusive	Inconclusive
291	A is better	A is better		A is better	Inconclusive
292	A is better	Inconclusive		A is better	A is better
293	B is better	B is better		B is better	Inconclusive
294	Inconclusive	Inconclusive		B is better	B is better
295	A is better	A is better		A is better	A is better
296	B is better	B is better		B is better	B is better
297	Inconclusive	Inconclusive		B is better	B is better
298	B is better	B is better		B is better	B is better
299	A is better	A is better		A is better	A is better
300	A is better	A is better		B is better	Inconclusive
301	A is better	A is better		Inconclusive	Inconclusive
302	B is better	B is better		Inconclusive	Inconclusive
303	A is better	A is better		A is better	Inconclusive
304	B is better	B is better		A is better	A is better
305	B is better	B is better		A is better	A is better
306	A is better	A is better		A is better	A is better
307	B is better	B is better		A is better	Inconclusive
308	B is better	B is better		A is better	Inconclusive
309	B is better	B is better		Inconclusive	Inconclusive
310	A is better	A is better		B is better	Inconclusive
311	B is better	B is better		A is better	A is better
312	A is better	A is better		Inconclusive	Inconclusive
313	A is better	A is better		B is better	B is better
314	B is better	B is better		A is better	A is better
315	B is better	B is better		A is better	A is better
316	A is better	A is better		B is better	B is better
317	A is better	A is better		Inconclusive	Inconclusive
318	B is better	B is better		Inconclusive	Inconclusive
319	B is better	B is better		A is better	Inconclusive
320	B is better	B is better		Inconclusive	Inconclusive
321	A is better	A is better		B is better	B is better
322	A is better	Inconclusive		B is better	B is better
323	B is better	B is better		A is better	A is better
324	Inconclusive	Inconclusive		Inconclusive	Inconclusive
325	A is better	A is better		B is better	B is better
326	A is better	A is better		A is better	A is better
327	B is better	Inconclusive		A is better	Inconclusive
328	A is better	A is better		B is better	B is better
329	B is better	B is better		Inconclusive	Inconclusive
330	B is better	B is better		A is better	A is better
331	B is better	B is better		B is better	B is better
332	A is better	A is better		A is better	A is better
333	A is better	A is better		Inconclusive	Inconclusive
334	A is better	Inconclusive		B is better	B is better
335	A is better	A is better		Inconclusive	Inconclusive
336	B is better	B is better		B is better	B is better
337	B is better	B is better		B is better	B is better
338	A is better	A is better		B is better	B is better
339	A is better	A is better		B is better	B is better
340	A is better	A is better		B is better	B is better
341	Inconclusive	A is better		A is better	A is better
342	Inconclusive	Inconclusive		A is better	Inconclusive
343	A is better	A is better		A is better	A is better
344	A is better	A is better		A is better	A is better
345	A is better	Inconclusive		B is better	B is better
346	A is better	A is better		Inconclusive	Inconclusive
347	A is better	Inconclusive		B is better	B is better
348	B is better	B is better		A is better	A is better
349	B is better	B is better		A is better	A is better
350	B is better	B is better		Inconclusive	Inconclusive
351	Inconclusive	Inconclusive		Inconclusive	Inconclusive
352	A is better	A is better		A is better	A is better
353	B is better	B is better		A is better	A is better
354	B is better	B is better		B is better	B is better
355	A is better	A is better		A is better	A is better
356	A is better	Inconclusive		Inconclusive	Inconclusive
357	A is better	A is better		B is better	B is better
358	B is better	B is better		B is better	B is better
359	Inconclusive	Inconclusive		B is better	B is better
360	B is better	B is better		Inconclusive	Inconclusive
361	B is better	B is better		B is better	B is better
362	B is better	B is better		A is better	A is better
363	A is better	A is better		B is better	B is better
364	B is better	B is better		A is better	A is better
365	A is better	A is better		B is better	B is better
366	A is better	A is better		A is better	A is better
367	A is better	A is better		Inconclusive	Inconclusive
368	A is better	A is better		Inconclusive	Inconclusive
369	B is better	B is better		A is better	A is better
370	A is better	A is better		A is better	Inconclusive
371	B is better	B is better		Inconclusive	Inconclusive
372	A is better	Inconclusive		Inconclusive	Inconclusive
373	A is better	A is better		Inconclusive	Inconclusive
374	A is better	A is better		A is better	A is better
375	B is better	B is better		B is better	B is better
376	B is better	B is better		A is better	A is better
377	A is better	A is better		B is better	B is better
378	B is better	B is better		A is better	A is better
379	A is better	A is better		A is better	A is better
380	B is better	B is better		A is better	A is better
381	B is better	B is better		A is better	A is better
382	A is better	A is better		Inconclusive	Inconclusive
383	A is better	A is better		A is better	A is better
384	B is better	B is better		B is better	B is better
385	B is better	B is better		A is better	A is better
386	B is better	B is better		B is better	B is better
387	A is better	A is better		B is better	B is better
388	Inconclusive	Inconclusive		B is better	B is better
389	A is better	A is better		Inconclusive	Inconclusive
390	Inconclusive	Inconclusive		A is better	Inconclusive
391	B is better	B is better		B is better	B is better
392	A is better	A is better		B is better	B is better
393	B is better	B is better		B is better	Inconclusive
394	B is better	B is better		A is better	A is better
395	B is better	B is better		Inconclusive	Inconclusive
396	A is better	A is better		A is better	Inconclusive
397	B is better	B is better		A is better	A is better
398	B is better	B is better		Inconclusive	Inconclusive
399	A is better	A is better		B is better	B is better
400	A is better	A is better		B is better	B is better
401	B is better	B is better		A is better	A is better
402	B is better	B is better		A is better	A is better
403	B is better	Inconclusive		A is better	A is better
404	A is better	A is better		Inconclusive	Inconclusive
405	A is better	A is better		A is better	A is better
406	B is better	B is better		A is better	A is better
407	B is better	B is better		B is better	B is better
408	A is better	A is better		A is better	A is better
409	A is better	A is better		A is better	A is better
410	B is better	Inconclusive		B is better	B is better
411	B is better	B is better		B is better	B is better
412	A is better	A is better		B is better	B is better
413	A is better	A is better		A is better	A is better
414	B is better	B is better		A is better	A is better
415	B is better	B is better		Inconclusive	Inconclusive
416	Inconclusive	Inconclusive		A is better	A is better
417	A is better	A is better		B is better	B is better
418	B is better	Inconclusive		Inconclusive	Inconclusive
419	B is better	B is better		B is better	B is better
420	A is better	A is better		B is better	B is better
421	A is better	A is better		A is better	A is better
422	B is better	B is better		B is better	B is better
423	B is better	B is better		Inconclusive	Inconclusive
424	B is better	B is better		A is better	A is better
425	B is better	B is better		A is better	Inconclusive
426	B is better	Inconclusive		A is better	A is better
427	B is better	B is better		B is better	B is better
428	A is better	A is better		A is better	A is better
429	B is better	B is better		B is better	B is better
430	B is better	B is better		A is better	A is better
431	B is better	B is better		A is better	Inconclusive
432	B is better	B is better		Inconclusive	Inconclusive
433	A is better	A is better		B is better	B is better
434	B is better	B is better		A is better	A is better
435	A is better	Inconclusive		B is better	B is better
436	A is better	Inconclusive		A is better	A is better
437	A is better	A is better		B is better	B is better
438	B is better	B is better		B is better	B is better
439	B is better	B is better		B is better	Inconclusive
440	A is better	A is better		A is better	A is better
441	A is better	A is better		Inconclusive	Inconclusive
442	B is better	B is better		B is better	B is better
443	A is better	A is better		A is better	A is better
444	A is better	A is better		A is better	A is better
445	B is better	Inconclusive		B is better	B is better
446	A is better	A is better		A is better	A is better
447	B is better	B is better		B is better	B is better
448	A is better	Inconclusive		A is better	A is better
449	B is better	B is better		B is better	B is better
450	B is better	Inconclusive		Inconclusive	Inconclusive
451	A is better	A is better		B is better	B is better
452	A is better	A is better		B is better	B is better
453	B is better	B is better		B is better	B is better
454	A is better	Inconclusive		A is better	A is better
455	B is better	B is better		B is better	B is better
456	A is better	A is better		B is better	B is better
457	A is better	A is better		A is better	A is better
458	B is better	B is better		Inconclusive	Inconclusive
459	B is better	B is better		B is better	B is better
460	A is better	A is better		B is better	B is better
461	A is better	A is better		A is better	A is better
462	A is better	Inconclusive		A is better	Inconclusive
463	A is better	A is better		A is better	A is better
464	B is better	B is better		A is better	A is better
465	B is better	B is better		Inconclusive	Inconclusive
466	A is better	A is better		A is better	A is better
467	A is better	A is better		A is better	A is better
468	B is better	B is better		A is better	A is better
469	B is better	B is better		B is better	B is better
470	A is better	A is better		B is better	B is better
471	Inconclusive	Inconclusive		B is better	Inconclusive
472	A is better	A is better		B is better	B is better
473	B is better	B is better		Inconclusive	Inconclusive
474	B is better	B is better		B is better	B is better
475	Inconclusive	Inconclusive		B is better	B is better
476	B is better	B is better		A is better	A is better
477	A is better	A is better		Inconclusive	Inconclusive
478	B is better	B is better		A is better	A is better
479	A is better	A is better		Inconclusive	Inconclusive
480	B is better	B is better		B is better	B is better
481	A is better	A is better		B is better	Inconclusive
482	A is better	A is better		Inconclusive	Inconclusive
483	B is better	B is better		Inconclusive	Inconclusive
484	B is better	B is better		B is better	B is better
485	A is better	Inconclusive		A is better	A is better
486	Inconclusive	Inconclusive		A is better	A is better
487	A is better	B is better		B is better	B is better
488	B is better	B is better		Inconclusive	Inconclusive
489	B is better	B is better		B is better	B is better
490	B is better	Inconclusive		A is better	A is better
491	B is better	B is better		B is better	B is better
492	B is better	B is better		B is better	B is better
493	A is better	A is better		A is better	A is better
494	A is better	A is better		A is better	A is better
495	A is better	A is better		B is better	B is better
496	A is better	A is better		B is better	B is better
497	A is better	A is better		A is better	A is better
498	A is better	B is better		B is better	B is better
499	A is better	A is better		B is better	B is better
500	A is better	A is better		Inconclusive	Inconclusive
501	B is better	B is better		B is better	B is better
502	Inconclusive	Inconclusive		B is better	B is better
503	A is better	A is better		B is better	B is better
504	A is better	A is better		B is better	B is better
505	A is better	A is better		Inconclusive	Inconclusive
506	A is better	A is better		B is better	B is better
507	A is better	A is better		A is better	A is better
508	B is better	B is better		Inconclusive	Inconclusive
509	B is better	B is better		B is better	Inconclusive
510	A is better	A is better		A is better	A is better
511	A is better	A is better		A is better	A is better
512	A is better	A is better		A is better	A is better
513	B is better	B is better		B is better	Inconclusive
514	A is better	A is better		A is better	A is better
515	A is better	A is better		A is better	A is better
516	Inconclusive	Inconclusive		A is better	A is better
517	B is better	B is better		A is better	A is better
518	B is better	B is better		Inconclusive	Inconclusive
519	B is better	B is better		A is better	A is better
520	B is better	B is better		Inconclusive	Inconclusive
521	B is better	B is better		B is better	B is better
522	A is better	A is better		Inconclusive	Inconclusive
523	B is better	B is better		B is better	B is better
524	B is better	Inconclusive		A is better	A is better
525	A is better	A is better		B is better	B is better
526	A is better	A is better		Inconclusive	Inconclusive
527	A is better	A is better		Inconclusive	Inconclusive
528	B is better	B is better		A is better	A is better
529	A is better	A is better		B is better	B is better
530	A is better	A is better		B is better	B is better
531	A is better	A is better		A is better	A is better
532	B is better	Inconclusive		B is better	B is better
533	A is better	A is better		B is better	Inconclusive
534	B is better	B is better		A is better	A is better
535	A is better	A is better		A is better	A is better
536	A is better	A is better		Inconclusive	Inconclusive
537	B is better	B is better		A is better	A is better
538	A is better	A is better		A is better	A is better
539	B is better	B is better		A is better	A is better
540	Inconclusive	B is better		Inconclusive	Inconclusive
541	B is better	B is better		A is better	A is better
542	B is better	B is better		Inconclusive	Inconclusive
543	B is better	B is better		A is better	A is better
544	A is better	A is better		B is better	B is better
545	A is better	A is better		B is better	B is better
546	A is better	A is better		A is better	Inconclusive
547	B is better	B is better		Inconclusive	Inconclusive
548	A is better	A is better		Inconclusive	Inconclusive
549	A is better	A is better		B is better	B is better
550	A is better	Inconclusive		A is better	A is better
551	Inconclusive	Inconclusive		Inconclusive	Inconclusive
552	A is better	A is better		Inconclusive	Inconclusive
553	A is better	A is better		Inconclusive	Inconclusive
554	A is better	A is better		B is better	B is better
555	B is better	B is better		A is better	A is better
556	B is better	B is better		A is better	A is better
557	Inconclusive	Inconclusive		A is better	A is better
558	A is better	A is better		B is better	B is better
559	B is better	B is better		B is better	B is better
560	A is better	A is better		B is better	Inconclusive
561	B is better	B is better		A is better	A is better
562	A is better	A is better		A is better	A is better
563	A is better	B is better		Inconclusive	Inconclusive
564	A is better	A is better		B is better	B is better
565	A is better	A is better		A is better	A is better
566	A is better	A is better		A is better	A is better
567	A is better	A is better		A is better	A is better
568	A is better	A is better		Inconclusive	Inconclusive
569	B is better	B is better		B is better	B is better
570	A is better	A is better		A is better	A is better
571	B is better	B is better		A is better	A is better
572	A is better	A is better		Inconclusive	Inconclusive
573	Inconclusive	Inconclusive		B is better	Inconclusive
574	B is better	B is better		Inconclusive	Inconclusive
575	A is better	A is better		Inconclusive	Inconclusive
576	B is better	B is better		A is better	A is better
577	A is better	A is better		B is better	B is better
578	A is better	A is better		B is better	B is better
579	Inconclusive	Inconclusive		B is better	B is better
580	A is better	A is better		B is better	B is better
581	B is better	B is better		A is better	A is better
582	B is better	B is better		A is better	A is better
583	B is better	B is better		A is better	A is better
584	A is better	A is better		A is better	A is better
585	A is better	A is better		B is better	B is better
586	B is better	B is better		A is better	A is better
587	B is better	B is better		A is better	A is better
588	A is better	A is better		A is better	A is better
589	B is better	B is better		B is better	B is better
590	B is better	B is better		B is better	B is better
591	A is better	A is better		B is better	B is better
592	A is better	Inconclusive		A is better	A is better
593	A is better	A is better		B is better	Inconclusive
594	A is better	A is better		A is better	A is better
595	B is better	B is better		A is better	A is better
596	B is better	Inconclusive		B is better	B is better
597	B is better	B is better		A is better	A is better
598	A is better	Inconclusive		B is better	B is better
599	A is better	A is better		Inconclusive	Inconclusive
600	A is better	A is better		B is better	B is better
601	A is better	A is better		A is better	A is better
602	B is better	B is better		B is better	B is better
603	A is better	A is better		A is better	A is better
604	B is better	B is better		B is better	B is better
605	B is better	B is better		Inconclusive	Inconclusive
606	A is better	A is better		B is better	B is better
607	B is better	B is better		A is better	A is better
608	Inconclusive	Inconclusive		A is better	A is better
609	A is better	A is better		A is better	A is better
610	A is better	A is better		B is better	B is better
611	A is better	A is better		B is better	B is better
612	B is better	B is better		B is better	B is better
613	B is better	B is better		Inconclusive	Inconclusive
614	B is better	B is better		Inconclusive	Inconclusive
615	Inconclusive	Inconclusive		A is better	A is better
616	B is better	B is better		B is better	B is better
617	B is better	B is better		B is better	B is better
618	A is better	A is better		B is better	B is better
619	A is better	A is better		A is better	A is better
620	A is better	A is better		A is better	A is better
621	A is better	A is better		A is better	Inconclusive
622	B is better	Inconclusive		B is better	B is better
623	B is better	B is better		Inconclusive	Inconclusive
624	A is better	A is better		A is better	A is better
625	B is better	B is better		Inconclusive	Inconclusive
626	A is better	A is better		A is better	A is better
627	B is better	B is better		A is better	A is better
628	Inconclusive	Inconclusive		A is better	A is better
629	B is better	B is better		B is better	B is better
630	A is better	A is better		A is better	A is better
631	B is better	B is better		Inconclusive	Inconclusive
632	B is better	B is better		A is better	A is better
633	A is better	A is better		Inconclusive	Inconclusive
634	A is better	A is better		B is better	B is better
635	A is better	A is better		B is better	B is better
636	A is better	A is better		B is better	B is better
637	B is better	B is better		B is better	Inconclusive
638	Inconclusive	Inconclusive		B is better	Inconclusive
639	A is better	A is better		A is better	A is better
640	B is better	B is better		B is better	B is better
641	A is better	A is better		A is better	A is better
642	A is better	A is better		A is better	A is better
643	B is better	B is better		B is better	B is better
644	Inconclusive	Inconclusive		A is better	A is better
645	Inconclusive	Inconclusive		B is better	B is better
646	B is better	B is better		B is better	B is better
647	B is better	B is better		A is better	A is better
648	A is better	A is better		A is better	A is better
649	B is better	B is better		B is better	Inconclusive
650	B is better	B is better		B is better	B is better
651	A is better	A is better		B is better	B is better
652	A is better	A is better		B is better	B is better
653	A is better	A is better		A is better	A is better
654	B is better	B is better		B is better	B is better
655	A is better	A is better		A is better	A is better
656	B is better	B is better		B is better	B is better
657	A is better	A is better		Inconclusive	Inconclusive
658	A is better	A is better		A is better	A is better
659	Inconclusive	Inconclusive		A is better	A is better
660	A is better	A is better		B is better	B is better
661	Inconclusive	Inconclusive		B is better	B is better
662	B is better	B is better		A is better	Inconclusive
663	B is better	B is better		Inconclusive	Inconclusive
664	Inconclusive	Inconclusive		Inconclusive	Inconclusive
665	B is better	B is better		B is better	B is better
666	Inconclusive	A is better		B is better	B is better
667	B is better	B is better		B is better	B is better
668	A is better	A is better		B is better	B is better
669	B is better	B is better		B is better	B is better
670	B is better	B is better		B is better	B is better
671	A is better	A is better		A is better	A is better
672	B is better	B is better		B is better	B is better
673	B is better	B is better		B is better	B is better
674	B is better	B is better		B is better	B is better
675	A is better	A is better		Inconclusive	Inconclusive
676	B is better	B is better		B is better	B is better
677	A is better	A is better		A is better	A is better
678	B is better	B is better		B is better	B is better
679	Inconclusive	Inconclusive		A is better	A is better
680	B is better	B is better		Inconclusive	Inconclusive
681	A is better	A is better		A is better	A is better
682	B is better	B is better		Inconclusive	Inconclusive
683	B is better	B is better		A is better	A is better
684	Inconclusive	A is better		A is better	A is better
685	A is better	A is better		B is better	B is better
686	B is better	B is better		B is better	Inconclusive
687	B is better	B is better		A is better	A is better
688	B is better	B is better		Inconclusive	Inconclusive
689	Inconclusive	Inconclusive		Inconclusive	Inconclusive
690	B is better	B is better		B is better	B is better
691	Inconclusive	Inconclusive		Inconclusive	Inconclusive
692	A is better	A is better		B is better	B is better
693	B is better	B is better		B is better	B is better
694	A is better	A is better		B is better	B is better
695	A is better	A is better		B is better	B is better
696	B is better	B is better		Inconclusive	A is better
697	B is better	B is better		B is better	B is better
698	B is better	B is better		A is better	A is better
699	A is better	A is better		A is better	A is better
700	A is better	A is better		Inconclusive	Inconclusive
701	B is better	B is better		A is better	A is better
702	A is better	B is better		Inconclusive	Inconclusive
703	A is better	A is better		B is better	B is better
704	A is better	A is better		B is better	B is better
705	B is better	B is better		A is better	A is better
706	B is better	B is better		A is better	A is better
707	A is better	A is better		A is better	A is better
708	B is better	B is better		A is better	A is better
709	A is better	B is better		Inconclusive	Inconclusive
710	B is better	B is better		B is better	Inconclusive
711	A is better	A is better		Inconclusive	Inconclusive
712	B is better	B is better		Inconclusive	Inconclusive
713	B is better	B is better		A is better	A is better
714	B is better	B is better		B is better	B is better
715	B is better	B is better		A is better	A is better
716	B is better	B is better		A is better	A is better
717	B is better	B is better		A is better	A is better
718	A is better	A is better		A is better	A is better
719	A is better	A is better		A is better	A is better
720	Inconclusive	Inconclusive		B is better	Inconclusive
721	A is better	A is better		A is better	Inconclusive
722	B is better	Inconclusive		A is better	A is better
723	Inconclusive	A is better		B is better	Inconclusive
724	Inconclusive	Inconclusive		A is better	A is better
725	Inconclusive	Inconclusive		B is better	B is better
726	B is better	B is better		A is better	A is better
727	A is better	A is better		Inconclusive	Inconclusive
728	A is better	Inconclusive		A is better	Inconclusive
729	A is better	A is better		B is better	B is better
730	B is better	B is better		Inconclusive	Inconclusive
731	B is better	B is better		B is better	Inconclusive
732	A is better	A is better		Inconclusive	Inconclusive
733	B is better	B is better		A is better	A is better
734	B is better	B is better		Inconclusive	Inconclusive
735	B is better	B is better		B is better	B is better
736	A is better	A is better		A is better	A is better
737	B is better	B is better		A is better	A is better
738	B is better	B is better		B is better	B is better
739	A is better	A is better		A is better	A is better
740	A is better	A is better		A is better	Inconclusive
741	B is better	B is better		B is better	B is better
742	Inconclusive	Inconclusive		A is better	A is better
743	A is better	A is better		Inconclusive	Inconclusive
744	B is better	B is better		B is better	B is better
745	B is better	B is better		A is better	A is better
746	A is better	A is better		B is better	B is better
747	Inconclusive	Inconclusive		B is better	B is better
748	A is better	A is better		Inconclusive	Inconclusive
749	B is better	B is better		A is better	A is better
750	B is better	B is better		A is better	A is better
751	A is better	A is better		B is better	Inconclusive
752	Inconclusive	Inconclusive		A is better	A is better
753	B is better	B is better		B is better	B is better
754	A is better	A is better		B is better	B is better
755	B is better	B is better		A is better	A is better
756	B is better	B is better		A is better	Inconclusive
757	B is better	B is better		Inconclusive	Inconclusive
758	A is better	A is better		B is better	B is better
759	B is better	Inconclusive		A is better	A is better
760	B is better	B is better		A is better	A is better
761	B is better	B is better		B is better	B is better
762	A is better	A is better		B is better	B is better
763	B is better	B is better		Inconclusive	Inconclusive
764	Inconclusive	A is better		Inconclusive	Inconclusive
765	B is better	B is better		Inconclusive	Inconclusive
766	A is better	A is better		Inconclusive	Inconclusive
767	A is better	A is better		B is better	B is better
768	A is better	A is better		A is better	A is better
769	B is better	B is better		A is better	A is better
770	B is better	B is better		A is better	Inconclusive
771	A is better	A is better		B is better	B is better
772	B is better	B is better		B is better	B is better
773	Inconclusive	B is better		B is better	B is better
774	A is better	A is better		Inconclusive	Inconclusive
775	A is better	A is better		B is better	B is better
776	A is better	A is better		Inconclusive	Inconclusive
777	B is better	B is better		B is better	B is better
778	A is better	A is better		B is better	B is better
779	A is better	A is better		B is better	B is better
780	A is better	A is better		B is better	B is better
781	B is better	B is better		A is better	A is better
782	B is better	B is better		A is better	Inconclusive
783	A is better	A is better		Inconclusive	Inconclusive
784	B is better	B is better		B is better	Inconclusive
785	B is better	B is better		A is better	A is better
786	Inconclusive	A is better		A is better	A is better
787	B is better	B is better		Inconclusive	Inconclusive
788	B is better	B is better		A is better	A is better
789	B is better	B is better		B is better	B is better
790	A is better	A is better		B is better	B is better
791	A is better	A is better		Inconclusive	Inconclusive
792	A is better	A is better		Inconclusive	Inconclusive
793	Inconclusive	Inconclusive		B is better	B is better
794	A is better	A is better		A is better	A is better
795	B is better	B is better		B is better	B is better
796	A is better	A is better		Inconclusive	Inconclusive
797	B is better	B is better		B is better	B is better
798	B is better	B is better		A is better	A is better
799	A is better	A is better		B is better	B is better
800	B is better	B is better		A is better	A is better
801	B is better	B is better		A is better	A is better
802	A is better	Inconclusive		A is better	A is better
803	A is better	Inconclusive		Inconclusive	Inconclusive
804	B is better	B is better		B is better	B is better
805	Inconclusive	Inconclusive		A is better	A is better
806	A is better	A is better		A is better	A is better
807	B is better	B is better		B is better	B is better
808	A is better	A is better		A is better	Inconclusive
809	B is better	B is better		B is better	B is better
810	B is better	Inconclusive		A is better	A is better
811	A is better	A is better		Inconclusive	Inconclusive
812	A is better	A is better		B is better	B is better
813	A is better	A is better		A is better	A is better
814	A is better	A is better		Inconclusive	Inconclusive
815	B is better	B is better		A is better	A is better
816	A is better	A is better		A is better	A is better
817	A is better	A is better		Inconclusive	Inconclusive
818	B is better	Inconclusive		Inconclusive	Inconclusive
819	B is better	B is better		B is better	B is better
820	A is better	A is better		A is better	A is better
821	A is better	A is better		B is better	B is better
822	B is better	B is better		A is better	A is better
823	Inconclusive	Inconclusive		Inconclusive	Inconclusive
824	A is better	A is better		Inconclusive	Inconclusive
825	B is better	Inconclusive		B is better	B is better
826	B is better	B is better		B is better	B is better
827	B is better	B is better		A is better	A is better
828	A is better	A is better		A is better	A is better
829	B is better	B is better		A is better	A is better
830	B is better	B is better		Inconclusive	Inconclusive
831	B is better	B is better		Inconclusive	Inconclusive
832	B is better	B is better		B is better	B is better
833	B is better	B is better		Inconclusive	Inconclusive
834	Inconclusive	Inconclusive		A is better	A is better
835	B is better	B is better		A is better	A is better
836	Inconclusive	Inconclusive		Inconclusive	Inconclusive
837	B is better	Inconclusive		B is better	Inconclusive
838	B is better	B is better		B is better	Inconclusive
839	A is better	A is better		A is better	A is better
840	B is better	B is better		Inconclusive	Inconclusive
841	B is better	B is better		A is better	A is better
842	A is better	A is better		B is better	B is better
843	A is better	A is better		A is better	A is better
844	B is better	B is better		A is better	A is better
845	A is better	A is better		A is better	A is better
846	B is better	B is better		B is better	B is better
847	B is better	B is better		A is better	A is better
848	B is better	Inconclusive		B is better	B is better
849	B is better	B is better		B is better	B is better
850	B is better	B is better		A is better	A is better
851	B is better	Inconclusive		B is better	B is better
852	A is better	A is better		B is better	Inconclusive
853	B is better	B is better		B is better	B is better
854	A is better	A is better		Inconclusive	Inconclusive
855	B is better	B is better		B is better	B is better
856	A is better	A is better		B is better	B is better
857	A is better	A is better		A is better	A is better
858	A is better	A is better		B is better	B is better
859	A is better	A is better		A is better	A is better
860	B is better	B is better		A is better	A is better
861	B is better	B is better		A is better	A is better
862	B is better	B is better		A is better	A is better
863	A is better	A is better		A is better	A is better
864	B is better	B is better		A is better	A is better
865	B is better	Inconclusive		A is better	A is better
866	A is better	A is better		A is better	A is better
867	A is better	A is better		A is better	A is better
868	A is better	A is better		Inconclusive	Inconclusive
869	A is better	A is better		A is better	A is better
870	A is better	A is better		B is better	B is better
871	B is better	B is better		A is better	A is better
872	A is better	A is better		A is better	A is better
873	A is better	A is better		Inconclusive	Inconclusive
874	B is better	Inconclusive		A is better	A is better
875	A is better	A is better		A is better	A is better
876	B is better	Inconclusive		B is better	B is better
877	B is better	B is better		B is better	B is better
878	A is better	A is better		A is better	A is better
879	A is better	A is better		A is better	A is better
880	B is better	B is better		A is better	A is better
881	B is better	B is better		B is better	B is better
882	Inconclusive	Inconclusive		B is better	B is better
883	A is better	A is better		B is better	B is better
884	B is better	B is better		A is better	A is better
885	Inconclusive	Inconclusive		B is better	B is better
886	B is better	B is better		B is better	B is better
887	Inconclusive	Inconclusive		A is better	A is better
888	A is better	A is better		A is better	A is better
889	A is better	A is better		B is better	B is better
890	B is better	B is better		A is better	A is better
891	A is better	A is better		B is better	B is better
892	B is better	B is better		A is better	A is better
893	A is better	A is better		Inconclusive	Inconclusive
894	B is better	B is better		B is better	B is better
895	A is better	A is better		Inconclusive	Inconclusive
896	A is better	A is better		A is better	A is better
897	Inconclusive	Inconclusive		A is better	A is better
898	B is better	B is better		B is better	B is better
899	B is better	B is better		A is better	A is better
900	B is better	B is better		A is better	A is better
901	A is better	A is better		B is better	B is better
902	B is better	B is better		B is better	B is better
903	A is better	A is better		A is better	Inconclusive
904	A is better	A is better		A is better	Inconclusive
905	A is better	A is better		A is better	A is better
906	A is better	A is better		B is better	B is better
907	A is better	A is better		B is better	B is better
908	A is better	A is better		A is better	A is better
909	A is better	A is better		A is better	A is better
910	A is better	A is better		A is better	A is better
911	B is better	B is better		A is better	A is better
912	A is better	A is better		B is better	B is better
913	A is better	A is better		A is better	Inconclusive
914	A is better	A is better		Inconclusive	Inconclusive
915	Inconclusive	B is better		Inconclusive	Inconclusive
916	A is better	A is better		B is better	B is better
917	A is better	A is better		Inconclusive	Inconclusive
918	A is better	A is better		A is better	A is better
919	A is better	A is better		B is better	Inconclusive
920	A is better	Inconclusive		B is better	B is better
921	B is better	B is better		B is better	Inconclusive
922	A is better	A is better		B is better	Inconclusive
923	B is better	B is better		Inconclusive	Inconclusive
924	B is better	B is better		A is better	A is better
925	A is better	A is better		A is better	A is better
926	B is better	B is better		Inconclusive	Inconclusive
927	A is better	A is better		Inconclusive	Inconclusive
928	A is better	A is better		B is better	B is better
929	B is better	B is better		A is better	A is better
930	A is better	A is better		B is better	B is better
931	A is better	A is better		A is better	A is better
932	B is better	B is better		B is better	B is better
933	B is better	B is better		Inconclusive	Inconclusive
934	B is better	A is better		Inconclusive	Inconclusive
935	A is better	A is better		B is better	B is better
936	A is better	A is better		A is better	A is better
937	A is better	A is better		Inconclusive	Inconclusive
938	B is better	Inconclusive		A is better	A is better
939	B is better	B is better		B is better	B is better
940	A is better	A is better		B is better	B is better
941	A is better	A is better		A is better	A is better
942	A is better	A is better		B is better	Inconclusive
943	B is better	B is better		B is better	B is better
944	B is better	B is better		A is better	A is better
945	B is better	B is better		Inconclusive	Inconclusive
946	Inconclusive	A is better		B is better	B is better
947	A is better	A is better		B is better	B is better
948	A is better	A is better		A is better	A is better
949	A is better	A is better		Inconclusive	A is better
950	A is better	A is better		B is better	B is better
951	B is better	B is better		B is better	B is better
952	B is better	Inconclusive		A is better	Inconclusive
953	A is better	A is better		B is better	Inconclusive
954	A is better	A is better		A is better	A is better
955	B is better	B is better		A is better	A is better
956	A is better	A is better		A is better	A is better
957	A is better	A is better		B is better	B is better
958	B is better	B is better		B is better	B is better
959	A is better	A is better		A is better	A is better
960	B is better	B is better		A is better	A is better
961	B is better	B is better		Inconclusive	Inconclusive
962	A is better	A is better		A is better	A is better
963	A is better	A is better		A is better	Inconclusive
964	Inconclusive	Inconclusive		B is better	B is better
965	B is better	B is better		A is better	A is better
966	A is better	A is better		A is better	A is better
967	B is better	B is better		B is better	B is better
968	A is better	A is better		B is better	B is better
969	A is better	A is better		B is better	B is better
970	Inconclusive	Inconclusive		A is better	A is better
971	A is better	A is better		A is better	A is better
972	B is better	B is better		A is better	A is better
973	A is better	Inconclusive		A is better	A is better
974	A is better	A is better		B is better	B is better
975	B is better	B is better		B is better	B is better
976	A is better	A is better		B is better	B is better
977	B is better	B is better		A is better	A is better
978	A is better	Inconclusive		B is better	B is better
979	A is better	A is better		Inconclusive	Inconclusive
980	B is better	B is better		A is better	A is better
981	B is better	B is better		B is better	Inconclusive
982	B is better	Inconclusive		B is better	B is better
983	A is better	A is better		B is better	B is better
984	A is better	A is better		Inconclusive	Inconclusive
985	B is better	B is better		A is better	Inconclusive
986	Inconclusive	Inconclusive		B is better	B is better
987	B is better	B is better		B is better	B is better
988	B is better	B is better		Inconclusive	Inconclusive
989	A is better	A is better		B is better	Inconclusive
990	B is better	B is better		A is better	A is better
991	A is better	A is better		B is better	B is better
992	B is better	B is better		A is better	A is better
993	A is better	A is better		Inconclusive	Inconclusive
994	B is better	B is better		B is better	B is better
995	B is better	B is better		A is better	A is better
996	Inconclusive	Inconclusive		B is better	B is better
997	B is better	B is better		B is better	B is better
998	B is better	Inconclusive		B is better	B is better
999	B is better	B is better		Inconclusive	Inconclusive
1000	B is better	B is better		B is better	B is better
1001	A is better	A is better		B is better	B is better
1002	A is better	A is better		A is better	A is better
1003	A is better	A is better		A is better	A is better
1004	A is better	A is better		Inconclusive	Inconclusive
1005	B is better	B is better		Inconclusive	Inconclusive
1006	A is better	A is better		B is better	B is better
1007	Inconclusive	Inconclusive		A is better	A is better
1008	Inconclusive	A is better		A is better	A is better
1009	B is better	B is better		Inconclusive	Inconclusive
1010	B is better	B is better		A is better	A is better
1011	A is better	A is better		A is better	A is better
1012	A is better	Inconclusive		Inconclusive	Inconclusive
1013	B is better	B is better		A is better	A is better
1014	B is better	B is better		A is better	A is better
1015	B is better	B is better		A is better	A is better
1016	A is better	A is better		A is better	A is better
1017	A is better	A is better		A is better	A is better
1018	B is better	B is better		A is better	A is better
1019	A is better	A is better		B is better	B is better
1020	A is better	A is better		A is better	A is better
1021	B is better	B is better		B is better	B is better
1022	A is better	A is better		A is better	Inconclusive
1023	B is better	B is better		A is better	Inconclusive
1024	A is better	A is better		B is better	B is better
1025	B is better	B is better		B is better	B is better
1026	B is better	B is better		Inconclusive	Inconclusive
1027	B is better	B is better		Inconclusive	Inconclusive
1028	A is better	A is better		Inconclusive	Inconclusive
1029	A is better	A is better		B is better	Inconclusive
1030	A is better	A is better		B is better	B is better
1031	B is better	B is better		B is better	B is better
1032	A is better	A is better		B is better	B is better
1033	B is better	B is better		Inconclusive	Inconclusive
1034	B is better	B is better		A is better	A is better
1035	Inconclusive	Inconclusive		Inconclusive	Inconclusive
1036	A is better	A is better		A is better	A is better
1037	B is better	B is better		B is better	B is better
1038	B is better	B is better		B is better	B is better
1039	B is better	B is better		B is better	B is better
1040	A is better	A is better		B is better	B is better
1041	A is better	A is better		B is better	B is better
1042	A is better	A is better		A is better	A is better
1043	A is better	A is better		Inconclusive	Inconclusive
1044	A is better	A is better		A is better	A is better
1045	A is better	A is better		A is better	A is better
1046	Inconclusive	Inconclusive		B is better	B is better
1047	Inconclusive	Inconclusive		B is better	B is better
1048	A is better	A is better		B is better	B is better
1049	A is better	A is better		A is better	A is better
1050	B is better	B is better		A is better	A is better
1051	B is better	B is better		B is better	B is better
1052	Inconclusive	Inconclusive		B is better	B is better
1053	A is better	A is better		Inconclusive	Inconclusive
1054	A is better	A is better		Inconclusive	Inconclusive
1055	A is better	A is better		A is better	A is better
1056	B is better	B is better		B is better	B is better
1057	A is better	A is better		Inconclusive	Inconclusive
1058	A is better	A is better		A is better	Inconclusive
1059	A is better	A is better		B is better	B is better
1060	B is better	B is better		A is better	Inconclusive
1061	B is better	B is better		B is better	B is better
1062	B is better	B is better		B is better	B is better
1063	B is better	B is better		A is better	A is better
1064	A is better	Inconclusive		A is better	Inconclusive
1065	A is better	Inconclusive		B is better	Inconclusive
1066	B is better	B is better		Inconclusive	Inconclusive
1067	B is better	B is better		B is better	Inconclusive
1068	B is better	B is better		A is better	Inconclusive
1069	A is better	A is better		A is better	A is better
1070	A is better	A is better		Inconclusive	Inconclusive
1071	B is better	B is better		A is better	A is better
1072	Inconclusive	Inconclusive		A is better	A is better
1073	B is better	B is better		B is better	B is better
1074	A is better	A is better		Inconclusive	Inconclusive
1075	A is better	A is better		Inconclusive	B is better
1076	B is better	Inconclusive		B is better	B is better
1077	A is better	A is better		A is better	A is better
1078	B is better	Inconclusive		A is better	A is better
1079	A is better	A is better		A is better	A is better
1080	B is better	B is better		A is better	A is better
1081	A is better	A is better		A is better	A is better
1082	A is better	A is better		B is better	B is better
1083	A is better	A is better		A is better	A is better
1084	Inconclusive	Inconclusive		B is better	Inconclusive
1085	A is better	A is better		Inconclusive	Inconclusive
1086	B is better	B is better		B is better	B is better
1087	A is better	A is better		B is better	B is better
1088	B is better	B is better		B is better	B is better
1089	A is better	A is better		Inconclusive	Inconclusive
1090	B is better	B is better		Inconclusive	Inconclusive
1091	B is better	B is better		B is better	B is better
1092	B is better	B is better		A is better	A is better
1093	A is better	Inconclusive		B is better	B is better
1094	A is better	A is better		B is better	B is better
1095	B is better	B is better		B is better	Inconclusive
1096	A is better	A is better		A is better	A is better
1097	A is better	A is better		B is better	B is better
1098	B is better	B is better		B is better	B is better
1099	B is better	B is better		B is better	B is better
1100	B is better	B is better		A is better	A is better
1101	A is better	A is better		Inconclusive	Inconclusive
1102	A is better	Inconclusive		Inconclusive	Inconclusive
1103	B is better	B is better		B is better	Inconclusive
1104	A is better	A is better		A is better	A is better
1105	A is better	A is better		A is better	A is better
1106	A is better	A is better		A is better	A is better
1107	B is better	B is better		A is better	A is better
1108	A is better	A is better		B is better	B is better
1109	B is better	B is better		B is better	Inconclusive
1110	B is better	B is better		B is better	B is better
1111	A is better	A is better		Inconclusive	Inconclusive
1112	Inconclusive	Inconclusive		A is better	A is better
1113	A is better	A is better		A is better	A is better
1114	A is better	A is better		A is better	A is better
1115	A is better	A is better		A is better	Inconclusive
1116	B is better	B is better		B is better	Inconclusive
1117	B is better	B is better		B is better	B is better
1118	B is better	B is better		B is better	B is better
1119	Inconclusive	Inconclusive		A is better	A is better
1120	A is better	A is better		A is better	A is better
1121	A is better	A is better		B is better	B is better
1122	B is better	B is better		B is better	B is better
1123	B is better	B is better		B is better	B is better
1124	B is better	B is better		Inconclusive	Inconclusive
1125	A is better	A is better		B is better	B is better
1126	B is better	A is better		A is better	A is better
1127	B is better	B is better		B is better	B is better
1128	A is better	A is better		B is better	B is better
1129	B is better	B is better		A is better	A is better
1130	B is better	B is better		B is better	B is better
1131	A is better	A is better		B is better	B is better
1132	B is better	B is better		A is better	A is better
1133	B is better	B is better		B is better	B is better
1134	A is better	Inconclusive		Inconclusive	Inconclusive
1135	A is better	A is better		Inconclusive	Inconclusive
1136	B is better	B is better		B is better	B is better
1137	B is better	B is better		A is better	A is better
1138	B is better	B is better		A is better	A is better
1139	A is better	A is better		B is better	Inconclusive
1140	B is better	B is better		A is better	A is better
1141	B is better	B is better		B is better	B is better
1142	A is better	Inconclusive		B is better	B is better
1143	A is better	A is better		B is better	B is better
1144	Inconclusive	Inconclusive		A is better	A is better
1145	B is better	B is better		B is better	B is better
1146	A is better	A is better		A is better	A is better
1147	A is better	A is better		B is better	Inconclusive
1148	B is better	B is better		A is better	A is better
1149	B is better	B is better		B is better	B is better
1150	B is better	B is better		B is better	B is better
1151	A is better	Inconclusive		A is better	A is better
1152	A is better	A is better		A is better	A is better
1153	B is better	B is better		A is better	A is better
1154	A is better	A is better		A is better	A is better
1155	A is better	A is better		B is better	B is better
1156	Inconclusive	Inconclusive		Inconclusive	Inconclusive
1157	A is better	A is better		B is better	B is better
1158	B is better	B is better		A is better	A is better
1159	A is better	A is better		B is better	B is better
1160	Inconclusive	Inconclusive		Inconclusive	Inconclusive
1161	B is better	B is better		B is better	B is better
1162	A is better	A is better		A is better	A is better
1163	A is better	A is better		Inconclusive	Inconclusive
1164	B is better	B is better		Inconclusive	Inconclusive
1165	A is better	A is better		A is better	A is better
1166	A is better	A is better		B is better	B is better
1167	A is better	B is better		Inconclusive	Inconclusive
1168	B is better	B is better		B is better	B is better
1169	B is better	B is better		B is better	Inconclusive
1170	B is better	B is better		B is better	B is better
1171	A is better	A is better		Inconclusive	Inconclusive
1172	B is better	B is better		A is better	A is better
1173	A is better	A is better		A is better	A is better
1174	B is better	B is better		B is better	B is better
1175	A is better	A is better		B is better	B is better
1176	A is better	A is better		A is better	A is better
1177	A is better	Inconclusive		A is better	Inconclusive
1178	B is better	B is better		B is better	B is better
1179	B is better	B is better		Inconclusive	Inconclusive
1180	B is better	B is better		B is better	B is better
1181	A is better	A is better		A is better	Inconclusive
1182	A is better	A is better		B is better	B is better
1183	B is better	B is better		A is better	A is better
1184	A is better	A is better		B is better	B is better
1185	Inconclusive	Inconclusive		A is better	A is better
1186	B is better	B is better		Inconclusive	Inconclusive
1187	B is better	B is better		B is better	B is better
1188	B is better	B is better		B is better	B is better
1189	A is better	A is better		A is better	A is better
1190	B is better	B is better		A is better	A is better
1191	B is better	B is better		B is better	B is better
1192	A is better	A is better		Inconclusive	Inconclusive
1193	A is better	A is better		A is better	Inconclusive
1194	B is better	B is better		A is better	A is better
1195	A is better	A is better		Inconclusive	Inconclusive
1196	A is better	A is better		A is better	A is better
1197	Inconclusive	Inconclusive		Inconclusive	Inconclusive
1198	B is better	B is better		B is better	Inconclusive
1199	A is better	A is better		B is better	Inconclusive
1200	Inconclusive	Inconclusive		Inconclusive	Inconclusive
1201	A is better	A is better		B is better	B is better
1202	Inconclusive	Inconclusive		B is better	B is better
1203	A is better	A is better		Inconclusive	Inconclusive
1204	B is better	B is better		Inconclusive	Inconclusive
1205	B is better	B is better		B is better	B is better
1206	A is better	A is better		B is better	B is better
1207	B is better	B is better		B is better	B is better
1208	B is better	B is better		A is better	A is better
1209	A is better	A is better		B is better	B is better
1210	B is better	B is better		Inconclusive	Inconclusive
1211	B is better	Inconclusive		A is better	A is better
1212	A is better	A is better		B is better	B is better
1213	A is better	A is better		A is better	Inconclusive
1214	A is better	A is better		Inconclusive	Inconclusive
1215	B is better	B is better		B is better	B is better
1216	B is better	B is better		A is better	A is better
1217	Inconclusive	B is better		B is better	B is better
1218	A is better	A is better		A is better	A is better
1219	B is better	B is better		Inconclusive	Inconclusive
1220	A is better	A is better		B is better	B is better
1221	A is better	A is better		Inconclusive	Inconclusive
1222	B is better	B is better		B is better	B is better
1223	B is better	B is better		B is better	B is better
1224	B is better	B is better		A is better	A is better
1225	A is better	A is better		A is better	A is better
1226	A is better	A is better		A is better	A is better
1227	B is better	B is better		A is better	A is better
1228	A is better	A is better		B is better	B is better
1229	A is better	A is better		Inconclusive	Inconclusive
1230	B is better	B is better		A is better	A is better
1231	A is better	A is better		A is better	A is better
1232	B is better	B is better		Inconclusive	Inconclusive
1233	B is better	B is better		B is better	B is better
1234	A is better	A is better		A is better	A is better
1235	A is better	A is better		A is better	A is better
1236	A is better	A is better		Inconclusive	Inconclusive
1237	B is better	B is better		B is better	B is better
1238	A is better	A is better		B is better	B is better
1239	Inconclusive	Inconclusive		B is better	Inconclusive
1240	A is better	A is better		A is better	A is better
1241	B is better	B is better		A is better	A is better
1242	Inconclusive	Inconclusive		B is better	B is better
1243	A is better	A is better		A is better	A is better
1244	B is better	B is better		A is better	A is better
1245	A is better	A is better		A is better	A is better
1246	A is better	A is better		A is better	A is better
1247	B is better	B is better		A is better	Inconclusive
1248	B is better	B is better		B is better	B is better
1249	A is better	A is better		B is better	B is better
1250	A is better	Inconclusive		B is better	Inconclusive
1251	A is better	A is better		B is better	B is better
1252	B is better	B is better		B is better	B is better
1253	B is better	B is better		B is better	B is better
1254	B is better	B is better		Inconclusive	Inconclusive
1255	B is better	B is better		B is better	B is better
1256	B is better	B is better		Inconclusive	Inconclusive
1257	B is better	B is better		B is better	B is better
1258	B is better	B is better		B is better	B is better
1259	A is better	A is better		B is better	B is better
1260	B is better	B is better		B is better	B is better
1261	Inconclusive	Inconclusive		Inconclusive	Inconclusive
1262	A is better	A is better		Inconclusive	Inconclusive
1263	Inconclusive	Inconclusive		Inconclusive	Inconclusive
1264	A is better	A is better		A is better	A is better
1265	B is better	B is better		A is better	A is better
1266	B is better	Inconclusive		B is better	B is better
1267	B is better	B is better		B is better	B is better
1268	A is better	A is better		B is better	B is better
1269	A is better	A is better		B is better	B is better
1270	A is better	A is better		A is better	A is better
1271	B is better	B is better		A is better	A is better
1272	B is better	B is better		B is better	B is better
1273	B is better	B is better		Inconclusive	B is better
1274	A is better	A is better		B is better	Inconclusive
1275	B is better	B is better		B is better	B is better
1276	A is better	A is better		A is better	A is better
1277	A is better	A is better		Inconclusive	Inconclusive
1278	Inconclusive	Inconclusive		B is better	B is better
1279	A is better	A is better		B is better	B is better
1280	B is better	B is better		B is better	B is better
1281	B is better	B is better		B is better	B is better
1282	A is better	A is better		B is better	B is better
1283	A is better	A is better		B is better	B is better
1284	B is better	B is better		A is better	A is better
1285	B is better	B is better		A is better	A is better
1286	B is better	B is better		A is better	A is better
1287	B is better	B is better		Inconclusive	Inconclusive
1288	B is better	B is better		B is better	B is better
1289	B is better	B is better		A is better	A is better
1290	B is better	B is better		A is better	Inconclusive
1291	A is better	A is better		A is better	A is better
1292	Inconclusive	Inconclusive		B is better	B is better
1293	B is better	B is better		A is better	A is better
1294	A is better	A is better		B is better	B is better
1295	B is better	B is better		B is better	B is better
1296	A is better	Inconclusive		A is better	A is better
1297	B is better	B is better		A is better	A is better
1298	A is better	A is better		B is better	B is better
1299	B is better	B is better		B is better	B is better
1300	A is better	A is better		Inconclusive	A is better
1301	B is better	B is better		A is better	A is better
1302	B is better	B is better		Inconclusive	Inconclusive
1303	B is better	B is better		Inconclusive	B is better
1304	B is better	B is better		Inconclusive	Inconclusive
1305	Inconclusive	Inconclusive		B is better	B is better
1306	A is better	A is better		B is better	B is better
1307	A is better	A is better		B is better	Inconclusive
1308	A is better	A is better		Inconclusive	Inconclusive
1309	A is better	A is better		B is better	B is better
1310	A is better	A is better		A is better	A is better
1311	B is better	B is better		Inconclusive	Inconclusive
1312	B is better	B is better		Inconclusive	Inconclusive
1313	A is better	A is better		B is better	B is better
1314	A is better	A is better		B is better	B is better
1315	A is better	A is better		Inconclusive	Inconclusive
1316	B is better	B is better		A is better	A is better
1317	A is better	A is better		B is better	B is better
1318	B is better	B is better		B is better	B is better
1319	A is better	A is better		A is better	A is better
1320	A is better	A is better		A is better	A is better
1321	Inconclusive	Inconclusive		Inconclusive	Inconclusive
1322	A is better	A is better		Inconclusive	Inconclusive
1323	B is better	B is better		B is better	B is better
1324	A is better	A is better		B is better	B is better
1325	B is better	B is better		B is better	B is better
1326	A is better	A is better		Inconclusive	Inconclusive
1327	B is better	B is better		B is better	B is better
1328	B is better	B is better		A is better	A is better
1329	B is better	B is better		Inconclusive	Inconclusive
1330	A is better	Inconclusive		B is better	B is better
1331	A is better	A is better		A is better	A is better
1332	B is better	B is better		B is better	B is better
1333	B is better	B is better		B is better	B is better
1334	A is better	A is better		A is better	A is better
1335	B is better	B is better		A is better	A is better
1336	A is better	A is better		B is better	B is better
1337	B is better	B is better		A is better	A is better
1338	Inconclusive	Inconclusive		A is better	A is better
1339	B is better	B is better		Inconclusive	Inconclusive
1340	A is better	A is better		B is better	B is better
1341	Inconclusive	Inconclusive		A is better	A is better
1342	A is better	A is better		B is better	B is better
1343	B is better	B is better		A is better	A is better
1344	B is better	Inconclusive		A is better	A is better
1345	B is better	B is better		A is better	A is better
1346	Inconclusive	Inconclusive		A is better	Inconclusive
1347	A is better	A is better		A is better	A is better
1348	B is better	B is better		A is better	A is better
1349	Inconclusive	Inconclusive		A is better	A is better
1350	A is better	A is better		B is better	Inconclusive
1351	B is better	B is better		B is better	B is better
1352	A is better	A is better		B is better	B is better
1353	B is better	B is better		Inconclusive	Inconclusive
1354	A is better	A is better		A is better	A is better
1355	B is better	B is better		A is better	A is better
1356	B is better	B is better		Inconclusive	Inconclusive
1357	B is better	B is better		Inconclusive	Inconclusive
1358	A is better	A is better		A is better	A is better
1359	B is better	B is better		A is better	A is better
1360	Inconclusive	Inconclusive		B is better	B is better
1361	A is better	A is better		A is better	A is better
1362	A is better	Inconclusive		B is better	B is better
1363	A is better	A is better		A is better	A is better
1364	A is better	A is better		B is better	B is better
1365	Inconclusive	Inconclusive		B is better	B is better
1366	A is better	A is better		A is better	A is better
1367	B is better	B is better		A is better	A is better
1368	B is better	B is better		A is better	Inconclusive
1369	B is better	B is better		B is better	B is better
1370	A is better	A is better		B is better	B is better
1371	A is better	A is better		B is better	B is better
1372	A is better	A is better		A is better	A is better
1373	A is better	A is better		B is better	B is better
1374	B is better	B is better		A is better	A is better
1375	B is better	B is better		A is better	A is better
1376	B is better	B is better		B is better	B is better
1377	B is better	B is better		B is better	B is better
1378	Inconclusive	Inconclusive		B is better	B is better
1379	A is better	A is better		B is better	B is better
1380	A is better	A is better		B is better	Inconclusive
1381	A is better	A is better		A is better	A is better
1382	B is better	B is better		A is better	A is better
1383	A is better	A is better		A is better	Inconclusive
1384	Inconclusive	Inconclusive		B is better	B is better
1385	B is better	B is better		B is better	B is better
1386	A is better	A is better		A is better	A is better
1387	A is better	A is better		B is better	B is better
1388	Inconclusive	Inconclusive		B is better	B is better
1389	A is better	A is better		Inconclusive	Inconclusive
1390	B is better	B is better		B is better	B is better
1391	A is better	A is better		A is better	A is better
1392	A is better	A is better		Inconclusive	Inconclusive
1393	B is better	B is better		A is better	A is better
1394	B is better	B is better		A is better	A is better
1395	A is better	A is better		Inconclusive	Inconclusive
1396	B is better	Inconclusive		A is better	A is better
1397	A is better	A is better		Inconclusive	Inconclusive
1398	A is better	A is better		A is better	Inconclusive
1399	A is better	A is better		B is better	B is better
1400	A is better	A is better		B is better	B is better
1401	Inconclusive	Inconclusive		A is better	A is better
1402	B is better	B is better		Inconclusive	Inconclusive
1403	B is better	B is better		B is better	B is better
1404	A is better	A is better		B is better	B is better
1405	A is better	A is better		Inconclusive	Inconclusive
1406	A is better	A is better		Inconclusive	Inconclusive
1407	A is better	A is better		Inconclusive	Inconclusive
1408	B is better	B is better		B is better	B is better
1409	B is better	Inconclusive		A is better	A is better
1410	B is better	B is better		B is better	B is better
1411	A is better	A is better		Inconclusive	Inconclusive
1412	A is better	A is better		Inconclusive	Inconclusive
1413	B is better	B is better		A is better	Inconclusive
1414	B is better	B is better		B is better	B is better
1415	B is better	B is better		A is better	A is better
1416	A is better	A is better		A is better	A is better
1417	B is better	B is better		A is better	A is better
1418	B is better	B is better		A is better	A is better
1419	A is better	A is better		A is better	A is better
1420	B is better	B is better		B is better	B is better
1421	A is better	A is better		A is better	A is better
1422	B is better	B is better		A is better	A is better
1423	B is better	B is better		B is better	B is better
1424	B is better	B is better		B is better	B is better
1425	B is better	B is better		A is better	A is better
1426	B is better	B is better		Inconclusive	Inconclusive
1427	B is better	B is better		A is better	A is better
1428	B is better	Inconclusive		A is better	A is better
1429	A is better	A is better		B is better	B is better
1430	A is better	Inconclusive		Inconclusive	Inconclusive
1431	A is better	A is better		Inconclusive	Inconclusive
1432	A is better	Inconclusive		B is better	B is better
1433	A is better	A is better		A is better	A is better
1434	B is better	B is better		B is better	B is better
1435	A is better	A is better		A is better	A is better
1436	B is better	B is better		Inconclusive	Inconclusive
1437	Inconclusive	Inconclusive		Inconclusive	Inconclusive
1438	B is better	B is better		B is better	B is better
1439	A is better	A is better		A is better	A is better
1440	Inconclusive	Inconclusive		B is better	B is better
1441	A is better	A is better		A is better	A is better
1442	B is better	B is better		B is better	B is better
1443	Inconclusive	Inconclusive		A is better	A is better
1444	A is better	A is better		A is better	A is better
1445	A is better	A is better		B is better	B is better
1446	B is better	B is better		Inconclusive	Inconclusive
1447	B is better	B is better		B is better	B is better
1448	A is better	A is better		A is better	A is better
1449	A is better	A is better		A is better	A is better
1450	B is better	B is better		A is better	A is better
1451	Inconclusive	Inconclusive		B is better	Inconclusive
1452	B is better	B is better		B is better	B is better
1453	A is better	A is better		B is better	B is better
1454	A is better	A is better		A is better	A is better
1455	A is better	A is better		A is better	A is better
1456	B is better	B is better		A is better	A is better
1457	B is better	B is better		B is better	B is better
1458	B is better	B is better		A is better	A is better
1459	Inconclusive	Inconclusive		A is better	A is better
1460	A is better	A is better		B is better	Inconclusive
1461	Inconclusive	Inconclusive		A is better	A is better
1462	A is better	A is better		A is better	A is better
1463	B is better	B is better		A is better	A is better
1464	B is better	B is better		A is better	A is better
1465	Inconclusive	Inconclusive		A is better	A is better
1466	B is better	B is better		B is better	B is better
1467	A is better	A is better		A is better	A is better
1468	A is better	A is better		B is better	B is better
1469	B is better	B is better		B is better	Inconclusive
1470	B is better	B is better		B is better	B is better
1471	A is better	A is better		B is better	B is better
1472	A is better	A is better		Inconclusive	Inconclusive
1473	B is better	B is better		A is better	A is better
1474	B is better	B is better		A is better	A is better
1475	A is better	A is better		B is better	Inconclusive
1476	A is better	A is better		B is better	B is better
1477	B is better	B is better		A is better	A is better
1478	B is better	B is better		Inconclusive	Inconclusive
1479	A is better	A is better		A is better	A is better
1480	B is better	B is better		A is better	A is better
1481	A is better	A is better		B is better	B is better
1482	A is better	A is better		B is better	B is better
1483	A is better	A is better		B is better	B is better
1484	B is better	B is better		B is better	B is better
1485	B is better	B is better		A is better	Inconclusive
1486	Inconclusive	Inconclusive		Inconclusive	Inconclusive
1487	A is better	A is better		B is better	B is better
1488	A is better	A is better		Inconclusive	Inconclusive
1489	A is better	A is better		B is better	B is better
1490	A is better	A is better		A is better	A is better
1491	B is better	Inconclusive		A is better	A is better
1492	A is better	Inconclusive		A is better	A is better
1493	A is better	A is better		B is better	B is better
1494	B is better	B is better		B is better	Inconclusive
1495	B is better	B is better		A is better	A is better
1496	B is better	B is better		B is better	Inconclusive
1497	B is better	B is better		A is better	Inconclusive
1498	B is better	B is better		A is better	A is better
1499	A is better	A is better		B is better	B is better
1500	A is better	A is better		B is better	B is better
1501	B is better	B is better		B is better	B is better
1502	A is better	A is better		Inconclusive	Inconclusive
1503	A is better	A is better		A is better	A is better
1504	B is better	B is better		A is better	A is better
1505	B is better	B is better		A is better	Inconclusive
1506	A is better	A is better		B is better	B is better
1507	B is better	B is better		B is better	B is better
1508	B is better	B is better		A is better	A is better
1509	B is better	B is better		B is better	B is better
1510	B is better	B is better		A is better	A is better
1511	B is better	B is better		A is better	A is better
1512	A is better	A is better		B is better	B is better
1513	A is better	A is better		B is better	B is better
1514	B is better	Inconclusive		Inconclusive	Inconclusive
1515	B is better	Inconclusive		B is better	B is better
1516	A is better	A is better		B is better	B is better
1517	B is better	B is better		A is better	A is better
1518	A is better	A is better		A is better	A is better
1519	A is better	A is better		Inconclusive	Inconclusive
1520	A is better	A is better		B is better	Inconclusive
1521	B is better	B is better		A is better	A is better
1522	Inconclusive	Inconclusive		A is better	A is better
1523	B is better	B is better		A is better	Inconclusive
1524	B is better	B is better		B is better	B is better
1525	A is better	A is better		B is better	B is better
1526	B is better	B is better		A is better	A is better
1527	B is better	B is better		A is better	A is better
1528	B is better	B is better		B is better	B is better
1529	B is better	B is better		A is better	Inconclusive
1530	A is better	A is better		B is better	B is better
1531	A is better	A is better		B is better	B is better
1532	A is better	A is better		A is better	A is better
1533	A is better	A is better		A is better	A is better
1534	A is better	A is better		B is better	B is better
1535	A is better	A is better		A is better	A is better
1536	B is better	B is better		B is better	B is better
1537	A is better	A is better		A is better	Inconclusive
1538	B is better	B is better		Inconclusive	Inconclusive
1539	Inconclusive	Inconclusive		B is better	B is better
1540	Inconclusive	Inconclusive		A is better	A is better
1541	B is better	Inconclusive		Inconclusive	Inconclusive
1542	A is better	A is better		B is better	B is better
1543	B is better	B is better		A is better	A is better
1544	A is better	A is better		A is better	A is better
1545	B is better	B is better		A is better	A is better
1546	Inconclusive	Inconclusive		A is better	A is better
1547	B is better	B is better		B is better	Inconclusive
1548	B is better	B is better		Inconclusive	Inconclusive
1549	B is better	B is better		B is better	B is better
1550	B is better	B is better		B is better	B is better
1551	A is better	A is better		Inconclusive	Inconclusive
1552	Inconclusive	Inconclusive		Inconclusive	Inconclusive
1553	A is better	A is better		B is better	Inconclusive
1554	B is better	B is better		B is better	B is better
1555	B is better	B is better		A is better	A is better
1556	Inconclusive	Inconclusive		A is better	Inconclusive
1557	B is better	B is better		Inconclusive	Inconclusive
1558	B is better	Inconclusive		B is better	B is better
1559	A is better	A is better		Inconclusive	Inconclusive
1560	A is better	A is better		A is better	A is better
1561	A is better	A is better		B is better	B is better
1562	A is better	A is better		A is better	A is better
1563	B is better	B is better		A is better	A is better
1564	B is better	B is better		B is better	B is better
1565	A is better	A is better		Inconclusive	Inconclusive
1566	Inconclusive	Inconclusive		A is better	A is better
1567	A is better	A is better		Inconclusive	Inconclusive
1568	A is better	A is better		B is better	B is better
1569	B is better	B is better		A is better	A is better
1570	A is better	Inconclusive		A is better	A is better
1571	A is better	A is better		Inconclusive	Inconclusive
1572	A is better	A is better		A is better	A is better
1573	B is better	B is better		B is better	Inconclusive
1574	A is better	A is better		A is better	A is better
1575	B is better	B is better		A is better	A is better
1576	A is better	A is better		A is better	A is better
1577	B is better	B is better		B is better	B is better
1578	A is better	A is better		A is better	A is better
1579	B is better	B is better		Inconclusive	Inconclusive
1580	B is better	B is better		A is better	A is better
1581	B is better	Inconclusive		B is better	B is better
1582	A is better	A is better		A is better	A is better
1583	A is better	A is better		Inconclusive	Inconclusive
1584	B is better	B is better		Inconclusive	Inconclusive
1585	B is better	B is better		Inconclusive	A is better
1586	A is better	A is better		Inconclusive	Inconclusive
1587	B is better	B is better		B is better	B is better
1588	A is better	A is better		A is better	A is better
1589	B is better	B is better		B is better	Inconclusive
1590	A is better	A is better		B is better	B is better
1591	B is better	B is better		A is better	Inconclusive
1592	A is better	A is better		A is better	A is better
1593	A is better	A is better		B is better	B is better
1594	A is better	A is better		A is better	A is better
1595	B is better	B is better		A is better	A is better
1596	B is better	B is better		A is better	A is better
1597	B is better	B is better		Inconclusive	Inconclusive
1598	B is better	B is better		B is better	B is better
1599	Inconclusive	B is better		A is better	A is better
1600	A is better	A is better		B is better	B is better
1601	B is better	B is better		A is better	A is better
1602	A is better	A is better		A is better	A is better
1603	A is better	A is better		A is better	A is better
1604	A is better	A is better		A is better	A is better
1605	Inconclusive	Inconclusive		B is better	B is better
1606	A is better	A is better		B is better	B is better
1607	B is better	B is better		B is better	B is better
1608	B is better	B is better		A is better	A is better
1609	B is better	B is better		A is better	A is better
1610	B is better	B is better		Inconclusive	Inconclusive
1611	B is better	B is better		B is better	B is better
1612	A is better	A is better		Inconclusive	Inconclusive
1613	B is better	B is better		A is better	A is better
1614	A is better	A is better		B is better	B is better
1615	B is better	B is better		Inconclusive	Inconclusive
1616	A is better	A is better		B is better	B is better
1617	A is better	A is better		Inconclusive	Inconclusive
1618	A is better	A is better		B is better	B is better
1619	A is better	A is better		B is better	B is better
1620	A is better	A is better		A is better	A is better
1621	B is better	B is better		Inconclusive	Inconclusive
1622	A is better	A is better		A is better	A is better
1623	B is better	B is better		Inconclusive	Inconclusive
1624	A is better	A is better		B is better	B is better
1625	A is better	A is better		A is better	A is better
1626	A is better	Inconclusive		Inconclusive	Inconclusive
1627	A is better	A is better		B is better	B is better
1628	B is better	B is better		B is better	Inconclusive
1629	A is better	A is better		B is better	B is better
1630	A is better	A is better		A is better	A is better
1631	B is better	B is better		A is better	A is better
1632	A is better	A is better		B is better	B is better
1633	Inconclusive	Inconclusive		A is better	A is better
1634	B is better	B is better		A is better	A is better
1635	A is better	A is better		A is better	A is better
1636	B is better	B is better		Inconclusive	Inconclusive
1637	Inconclusive	Inconclusive		Inconclusive	Inconclusive
1638	A is better	A is better		B is better	B is better
1639	B is better	B is better		A is better	A is better
1640	B is better	Inconclusive		Inconclusive	Inconclusive
1641	Inconclusive	Inconclusive		B is better	B is better
1642	A is better	Inconclusive		B is better	B is better
1643	B is better	B is better		B is better	B is better
1644	A is better	A is better		A is better	A is better
1645	B is better	B is better		B is better	Inconclusive
1646	B is better	B is better		A is better	A is better
1647	A is better	A is better		A is better	A is better
1648	B is better	B is better		B is better	B is better
1649	A is better	A is better		B is better	Inconclusive
1650	A is better	A is better		B is better	B is better
1651	A is better	A is better		Inconclusive	Inconclusive
1652	B is better	B is better		A is better	A is better
1653	B is better	B is better		Inconclusive	Inconclusive
1654	B is better	B is better		A is better	Inconclusive
1655	B is better	B is better		A is better	A is better
1656	A is better	A is better		B is better	B is better
1657	Inconclusive	Inconclusive		A is better	A is better
1658	B is better	B is better		A is better	Inconclusive
1659	B is better	B is better		A is better	A is better
1660	B is better	B is better		Inconclusive	Inconclusive
1661	A is better	A is better		A is better	A is better
1662	A is better	A is better		B is better	Inconclusive
1663	A is better	A is better		A is better	A is better
1664	B is better	B is better		B is better	B is better
1665	B is better	Inconclusive		B is better	Inconclusive
1666	A is better	Inconclusive		Inconclusive	Inconclusive
1667	A is better	A is better		Inconclusive	Inconclusive
1668	A is better	A is better		B is better	Inconclusive
1669	A is better	A is better		B is better	B is better
1670	Inconclusive	Inconclusive		Inconclusive	Inconclusive
1671	B is better	B is better		B is better	B is better
1672	A is better	A is better		Inconclusive	Inconclusive
1673	B is better	B is better		A is better	Inconclusive
1674	A is better	A is better		A is better	A is better
1675	A is better	A is better		A is better	Inconclusive
1676	A is better	A is better		B is better	B is better
1677	A is better	A is better		Inconclusive	B is better
1678	B is better	B is better		B is better	B is better
1679	A is better	A is better		B is better	B is better
1680	A is better	A is better		Inconclusive	Inconclusive
1681	Inconclusive	Inconclusive		B is better	B is better
1682	A is better	A is better		Inconclusive	Inconclusive
1683	Inconclusive	Inconclusive		B is better	B is better
1684	B is better	B is better		Inconclusive	Inconclusive
1685	A is better	A is better		A is better	A is better
1686	A is better	A is better		Inconclusive	Inconclusive
1687	B is better	B is better		B is better	Inconclusive
1688	A is better	Inconclusive		Inconclusive	Inconclusive
1689	B is better	B is better		Inconclusive	Inconclusive
1690	A is better	A is better		B is better	Inconclusive
1691	A is better	A is better		Inconclusive	Inconclusive
1692	B is better	B is better		A is better	A is better
1693	A is better	A is better		Inconclusive	Inconclusive
1694	B is better	B is better		B is better	B is better
1695	A is better	A is better		B is better	Inconclusive
1696	A is better	B is better		Inconclusive	Inconclusive
1697	A is better	A is better		B is better	B is better
1698	A is better	A is better		A is better	A is better
1699	A is better	A is better		A is better	A is better
1700	A is better	A is better		Inconclusive	Inconclusive
1701	B is better	B is better		A is better	A is better
1702	B is better	B is better		A is better	A is better
1703	A is better	A is better		B is better	B is better
1704	B is better	B is better		B is better	B is better
1705	A is better	A is better		B is better	B is better
1706	B is better	B is better		A is better	A is better
1707	A is better	A is better		B is better	B is better
1708	B is better	B is better		A is better	A is better
1709	A is better	A is better		B is better	B is better
1710	B is better	B is better		B is better	B is better
1711	B is better	B is better		Inconclusive	Inconclusive
1712	A is better	A is better		Inconclusive	Inconclusive
1713	B is better	B is better		B is better	Inconclusive
1714	A is better	A is better		Inconclusive	Inconclusive
1715	B is better	B is better		A is better	A is better
1716	B is better	B is better		A is better	A is better
1717	A is better	A is better		B is better	B is better
1718	A is better	A is better		A is better	A is better
1719	B is better	B is better		B is better	B is better
1720	A is better	Inconclusive		A is better	A is better
1721	A is better	A is better		A is better	A is better
1722	A is better	A is better		A is better	Inconclusive
1723	B is better	B is better		B is better	B is better
1724	B is better	B is better		B is better	B is better
1725	A is better	A is better		A is better	A is better
1726	B is better	B is better		B is better	B is better
1727	A is better	A is better		A is better	A is better
1728	B is better	B is better		B is better	B is better
1729	B is better	B is better		Inconclusive	Inconclusive
1730	A is better	A is better		A is better	A is better
1731	B is better	B is better		Inconclusive	Inconclusive
1732	A is better	A is better		B is better	B is better
1733	B is better	B is better		Inconclusive	Inconclusive
1734	B is better	B is better		A is better	A is better
1735	B is better	B is better		B is better	B is better
1736	A is better	A is better		B is better	B is better
1737	B is better	B is better		Inconclusive	Inconclusive
1738	A is better	A is better		B is better	B is better
1739	B is better	B is better		B is better	B is better
1740	A is better	Inconclusive		Inconclusive	Inconclusive
1741	B is better	B is better		B is better	Inconclusive
1742	A is better	A is better		B is better	B is better
1743	A is better	A is better		A is better	A is better
1744	Inconclusive	Inconclusive		A is better	A is better
1745	A is better	A is better		B is better	B is better
1746	B is better	B is better		B is better	B is better
1747	A is better	A is better		A is better	A is better
1748	Inconclusive	Inconclusive		B is better	B is better
1749	B is better	B is better		A is better	Inconclusive
1750	A is better	A is better		A is better	A is better
1751	A is better	A is better		A is better	A is better
1752	B is better	B is better		B is better	B is better
1753	B is better	B is better		Inconclusive	Inconclusive
1754	B is better	B is better		B is better	B is better
1755	B is better	B is better		A is better	A is better
1756	A is better	A is better		B is better	B is better
1757	B is better	B is better		B is better	B is better
1758	B is better	B is better		A is better	A is better
1759	A is better	A is better		A is better	A is better
1760	A is better	A is better		Inconclusive	Inconclusive
1761	A is better	A is better		B is better	B is better
1762	B is better	B is better		B is better	B is better
1763	Inconclusive	Inconclusive		A is better	A is better
1764	B is better	B is better		B is better	B is better
1765	A is better	A is better		B is better	Inconclusive
1766	A is better	A is better		B is better	B is better
1767	A is better	A is better		B is better	B is better
1768	A is better	Inconclusive		B is better	B is better
1769	A is better	A is better		B is better	B is better
1770	A is better	A is better		A is better	A is better
1771	A is better	A is better		A is better	A is better
1772	A is better	A is better		A is better	A is better
1773	B is better	B is better		A is better	Inconclusive
1774	Inconclusive	Inconclusive		B is better	B is better
1775	B is better	B is better		B is better	B is better
1776	B is better	B is better		A is better	Inconclusive
1777	B is better	B is better		B is better	B is better
1778	A is better	A is better		A is better	A is better
1779	B is better	B is better		B is better	B is better
1780	B is better	B is better		A is better	A is better
1781	A is better	A is better		A is better	A is better
1782	B is better	Inconclusive		A is better	A is better
1783	B is better	B is better		A is better	A is better
1784	A is better	A is better		A is better	A is better
1785	A is better	A is better		B is better	B is better
1786	A is better	A is better		B is better	B is better
1787	A is better	A is better		B is better	B is better
1788	A is better	A is better		A is better	A is better
1789	A is better	A is better		A is better	A is better
1790	A is better	A is better		A is better	A is better
1791	A is better	A is better		B is better	B is better
1792	Inconclusive	Inconclusive		Inconclusive	Inconclusive
1793	B is better	B is better		A is better	A is better
1794	B is better	B is better		Inconclusive	Inconclusive
1795	B is better	B is better		B is better	Inconclusive
1796	B is better	B is better		Inconclusive	Inconclusive
1797	A is better	A is better		B is better	Inconclusive
1798	A is better	A is better		A is better	A is better
1799	A is better	A is better		Inconclusive	Inconclusive
1800	B is better	B is better		B is better	B is better
1801	B is better	B is better		B is better	B is better
1802	A is better	A is better		A is better	A is better
1803	B is better	B is better		A is better	A is better
1804	A is better	A is better		B is better	B is better
1805	A is better	A is better		Inconclusive	Inconclusive
1806	A is better	A is better		A is better	A is better
1807	B is better	B is better		A is better	A is better
1808	Inconclusive	Inconclusive		A is better	A is better
1809	A is better	A is better		A is better	A is better
1810	B is better	B is better		B is better	B is better
1811	B is better	B is better		A is better	Inconclusive
1812	B is better	B is better		A is better	A is better
1813	A is better	A is better		B is better	B is better
1814	B is better	B is better		B is better	B is better
1815	B is better	B is better		B is better	B is better
1816	B is better	B is better		A is better	A is better
1817	B is better	B is better		A is better	A is better
1818	A is better	A is better		B is better	B is better
1819	B is better	B is better		Inconclusive	Inconclusive
1820	A is better	A is better		B is better	B is better
1821	B is better	B is better		A is better	A is better
1822	B is better	B is better		B is better	B is better
1823	A is better	A is better		A is better	A is better
1824	B is better	B is better		A is better	A is better
1825	A is better	A is better		B is better	B is better
1826	B is better	B is better		B is better	Inconclusive
1827	A is better	A is better		A is better	A is better
1828	B is better	B is better		Inconclusive	Inconclusive
1829	A is better	A is better		B is better	B is better
1830	B is better	B is better		A is better	A is better
1831	A is better	A is better		A is better	A is better
1832	A is better	A is better		A is better	A is better
1833	B is better	A is better		A is better	Inconclusive
1834	A is better	A is better		Inconclusive	Inconclusive
1835	A is better	A is better		Inconclusive	Inconclusive
1836	A is better	A is better		B is better	B is better
1837	A is better	A is better		B is better	B is better
1838	A is better	Inconclusive		B is better	B is better
1839	B is better	B is better		A is better	Inconclusive
1840	B is better	B is better		Inconclusive	A is better
1841	B is better	B is better		B is better	B is better
1842	A is better	A is better		A is better	A is better
1843	A is better	A is better		A is better	A is better
1844	A is better	A is better		B is better	B is better
1845	Inconclusive	Inconclusive		Inconclusive	Inconclusive
1846	B is better	B is better		Inconclusive	Inconclusive
1847	A is better	A is better		B is better	Inconclusive
1848	B is better	B is better		B is better	Inconclusive
1849	B is better	B is better		A is better	Inconclusive
1850	B is better	B is better		A is better	Inconclusive
1851	B is better	B is better		A is better	A is better
1852	B is better	B is better		A is better	A is better
1853	A is better	A is better		A is better	A is better
1854	B is better	B is better		Inconclusive	Inconclusive
1855	B is better	B is better		A is better	A is better
1856	B is better	B is better		A is better	A is better
1857	B is better	B is better		Inconclusive	Inconclusive
1858	B is better	B is better		B is better	Inconclusive
1859	B is better	B is better		A is better	A is better
1860	B is better	B is better		B is better	B is better
1861	B is better	B is better		A is better	A is better
1862	A is better	A is better		B is better	Inconclusive
1863	B is better	B is better		Inconclusive	Inconclusive
1864	A is better	A is better		B is better	B is better
1865	A is better	A is better		Inconclusive	Inconclusive
1866	A is better	A is better		A is better	Inconclusive
1867	A is better	A is better		B is better	B is better
1868	A is better	A is better		A is better	A is better
1869	A is better	A is better		A is better	A is better
1870	A is better	A is better		A is better	A is better
1871	A is better	A is better		B is better	B is better
1872	Inconclusive	Inconclusive		B is better	B is better
1873	A is better	A is better		Inconclusive	Inconclusive
1874	A is better	A is better		Inconclusive	Inconclusive
1875	A is better	A is better		A is better	A is better
1876	B is better	B is better		A is better	A is better
1877	A is better	A is better		Inconclusive	Inconclusive
1878	B is better	B is better		A is better	A is better
1879	B is better	B is better		A is better	A is better
1880	B is better	B is better		A is better	A is better
1881	A is better	A is better		B is better	B is better
1882	B is better	B is better		B is better	B is better
1883	A is better	A is better		A is better	A is better
1884	Inconclusive	Inconclusive		A is better	A is better
1885	A is better	Inconclusive		A is better	A is better
1886	B is better	B is better		B is better	B is better
1887	A is better	A is better		A is better	Inconclusive
1888	A is better	A is better		A is better	A is better
1889	B is better	B is better		A is better	A is better
1890	B is better	B is better		A is better	A is better
1891	A is better	A is better		B is better	B is better
1892	A is better	A is better		Inconclusive	Inconclusive
1893	A is better	A is better		B is better	B is better
1894	B is better	B is better		Inconclusive	Inconclusive
1895	B is better	B is better		A is better	A is better
1896	A is better	A is better		Inconclusive	Inconclusive
1897	A is better	Inconclusive		Inconclusive	Inconclusive
1898	A is better	A is better		B is better	B is better
1899	B is better	B is better		B is better	Inconclusive
1900	B is better	B is better		B is better	B is better
1901	A is better	A is better		B is better	B is better
1902	A is better	A is better		Inconclusive	Inconclusive
1903	B is better	B is better		B is better	Inconclusive
1904	B is better	B is better		Inconclusive	Inconclusive
1905	B is better	B is better		A is better	A is better
1906	A is better	A is better		A is better	Inconclusive
1907	A is better	A is better		A is better	A is better
1908	A is better	A is better		B is better	B is better
1909	B is better	B is better		B is better	B is better
1910	Inconclusive	Inconclusive		B is better	B is better
1911	B is better	B is better		B is better	B is better
1912	A is better	A is better		B is better	B is better
1913	A is better	A is better		A is better	A is better
1914	B is better	B is better		Inconclusive	Inconclusive
1915	A is better	A is better		B is better	B is better
1916	B is better	B is better		B is better	B is better
1917	A is better	A is better		B is better	Inconclusive
1918	A is better	A is better		A is better	A is better
1919	B is better	B is better		B is better	B is better
1920	B is better	B is better		Inconclusive	Inconclusive
1921	A is better	A is better		B is better	B is better
1922	B is better	B is better		A is better	A is better
1923	A is better	A is better		B is better	B is better
1924	B is better	B is better		A is better	A is better
1925	B is better	B is better		Inconclusive	Inconclusive
1926	B is better	B is better		Inconclusive	Inconclusive
1927	A is better	A is better		A is better	A is better
1928	A is better	A is better		A is better	A is better
1929	B is better	B is better		A is better	A is better
1930	A is better	A is better		B is better	B is better
1931	A is better	A is better		B is better	B is better
1932	B is better	B is better		A is better	A is better
1933	B is better	B is better		B is better	Inconclusive
1934	A is better	A is better		B is better	B is better
1935	Inconclusive	Inconclusive		B is better	B is better
1936	A is better	Inconclusive		A is better	A is better
1937	A is better	Inconclusive		B is better	Inconclusive
1938	A is better	A is better		B is better	B is better
1939	B is better	B is better		B is better	B is better
1940	B is better	B is better		A is better	A is better
1941	B is better	B is better		A is better	A is better
1942	A is better	A is better		Inconclusive	Inconclusive
1943	A is better	A is better		A is better	A is better
1944	B is better	B is better		A is better	A is better
1945	A is better	A is better		A is better	A is better
1946	A is better	A is better		B is better	B is better
1947	B is better	B is better		A is better	A is better
1948	Inconclusive	Inconclusive		A is better	A is better
1949	A is better	A is better		A is better	A is better
1950	A is better	A is better		B is better	B is better
1951	A is better	A is better		A is better	A is better
1952	A is better	A is better		A is better	A is better
1953	B is better	B is better		Inconclusive	A is better
1954	B is better	B is better		B is better	B is better
1955	A is better	A is better		Inconclusive	Inconclusive
1956	Inconclusive	Inconclusive		A is better	A is better
1957	A is better	A is better		Inconclusive	A is better
1958	A is better	A is better		Inconclusive	Inconclusive
1959	A is better	A is better		A is better	A is better
1960	B is better	Inconclusive		B is better	B is better
1961	A is better	B is better		Inconclusive	Inconclusive
1962	A is better	A is better		Inconclusive	Inconclusive
1963	A is better	A is better		A is better	A is better
1964	B is better	B is better		A is better	A is better
1965	A is better	A is better		B is better	B is better
1966	A is better	A is better		A is better	A is better
1967	A is better	A is better		B is better	B is better
1968	B is better	B is better		A is better	Inconclusive
1969	B is better	B is better		Inconclusive	Inconclusive
1970	A is better	Inconclusive		B is better	B is better
1971	A is better	A is better		A is better	Inconclusive
1972	B is better	B is better		A is better	Inconclusive
1973	A is better	A is better		Inconclusive	Inconclusive
1974	A is better	A is better		A is better	A is better
1975	A is better	Inconclusive		A is better	A is better
1976	A is better	A is better		B is better	B is better
1977	B is better	B is better		A is better	A is better
1978	B is better	B is better		B is better	B is better
1979	A is better	A is better		A is better	Inconclusive
1980	B is better	Inconclusive		B is better	B is better
1981	B is better	B is better		A is better	A is better
1982	Inconclusive	Inconclusive		Inconclusive	Inconclusive
1983	A is better	A is better		Inconclusive	Inconclusive
1984	A is better	A is better		Inconclusive	Inconclusive
1985	A is better	A is better		Inconclusive	Inconclusive
1986	A is better	A is better		Inconclusive	Inconclusive
1987	B is better	B is better		A is better	A is better
1988	A is better	A is better		Inconclusive	Inconclusive
1989	A is better	A is better		B is better	B is better
1990	A is better	A is better		B is better	Inconclusive
1991	A is better	A is better		Inconclusive	Inconclusive
1992	A is better	A is better		B is better	Inconclusive
1993	B is better	B is better		A is better	A is better
1994	A is better	A is better		B is better	B is better
1995	B is better	B is better		Inconclusive	Inconclusive
1996	B is better	B is better		A is better	A is better
1997	B is better	B is better		B is better	B is better
1998	B is better	Inconclusive		Inconclusive	Inconclusive
[truncated: 8,002 more rows]

## Sheet: Results_70%80%90%
	Random process				Random electricity process
Pair	0.7	0.8	0.9		0.7	0.8	0.9
1	Identical	Identical	Identical		Identical	Identical	Indifferent
2	Identical	Identical	Identical		Identical	Identical	Indifferent
3	Identical	Identical	Identical		Identical	Identical	Identical
4	Identical	Identical	Identical		Identical	Identical	Identical
5	Identical	Identical	Identical		Identical	Identical	Identical
6	Identical	Identical	Identical		Identical	Identical	Identical
7	Identical	Identical	Identical		Identical	Identical	Identical
8	Identical	Identical	Identical		Identical	Identical	Indifferent
9	Indifferent	Indifferent	Identical		Identical	Identical	Identical
10	Identical	Identical	Identical		Identical	Identical	Identical
11	Identical	Identical	Identical		Indifferent	Identical	Identical
12	Identical	Identical	Identical		Identical	Identical	Identical
13	Identical	Identical	Identical		Identical	Identical	Identical
14	Identical	Identical	Identical		Identical	Identical	Identical
15	Identical	Identical	Identical		Identical	Identical	Identical
16	Identical	Identical	Identical		Identical	Identical	Identical
17	Identical	Identical	Identical		Identical	Indifferent	Indifferent
18	Identical	Indifferent	Indifferent		Identical	Identical	Identical
19	Identical	Identical	Identical		Identical	Identical	Indifferent
20	Identical	Indifferent	Identical		Identical	Identical	Identical
21	Identical	Identical	Identical		Identical	Identical	Identical
22	Identical	Identical	Identical		Identical	Identical	Identical
23	Identical	Identical	Identical		Identical	Identical	Identical
24	Identical	Identical	Identical		Identical	Identical	Identical
25	Indifferent	Indifferent	Identical		Indifferent	Identical	Identical
26	Identical	Identical	Identical		Identical	Identical	Identical
27	Identical	Identical	Identical		Identical	Identical	Identical
28	Identical	Identical	Identical		Identical	Identical	Identical
29	Identical	Identical	Identical		Identical	Indifferent	Identical
30	Identical	Identical	Identical		Identical	Identical	Identical
31	Identical	Identical	Identical		Identical	Indifferent	Indifferent
32	Identical	Identical	Identical		Identical	Identical	Identical
33	Identical	Identical	Identical		Identical	Identical	Identical
34	Identical	Identical	Identical		Identical	Identical	Identical
35	Identical	Identical	Identical		Identical	Identical	Identical
36	Identical	Identical	Identical		Identical	Identical	Identical
37	Identical	Identical	Identical		Identical	Identical	Identical
38	Identical	Identical	Identical		Identical	Indifferent	Identical
39	Identical	Identical	Identical		Identical	Identical	Identical
40	Identical	Identical	Identical		Identical	Identical	Identical
41	Identical	Identical	Identical		Identical	Identical	Identical
42	Identical	Identical	Identical		Identical	Identical	Identical
43	Identical	Identical	Identical		Identical	Identical	Identical
44	Identical	Identical	Identical		Identical	Identical	Identical
45	Identical	Identical	Identical		Identical	Identical	Identical
46	Identical	Identical	Identical		Indifferent	Indifferent	Indifferent
47	Identical	Identical	Identical		Identical	Identical	Identical
48	Identical	Identical	Identical		Identical	Identical	Identical
49	Identical	Identical	Identical		Identical	Identical	Identical
50	Identical	Identical	Identical		Identical	Identical	Identical
51	Identical	Identical	Identical		Identical	Identical	Identical
52	Identical	Identical	Identical		Identical	Identical	Identical
53	Identical	Identical	Identical		Identical	Identical	Identical
54	Identical	Identical	Identical		Identical	Identical	Identical
55	Identical	Identical	Identical		Identical	Identical	Identical
56	Identical	Identical	Identical		Identical	Identical	Identical
57	Identical	Identical	Identical		Identical	Identical	Identical
58	Identical	Identical	Identical		Identical	Identical	Identical
59	Identical	Identical	Identical		Identical	Identical	Identical
60	Identical	Identical	Identical		Identical	Identical	Identical
61	Identical	Identical	Identical		Identical	Identical	Identical
62	Identical	Identical	Identical		Identical	Identical	Identical
63	Identical	Identical	Identical		Identical	Identical	Identical
64	Identical	Identical	Identical		Identical	Identical	Identical
65	Identical	Identical	Identical		Identical	Identical	Identical
66	Identical	Identical	Identical		Identical	Identical	Identical
67	Indifferent	Indifferent	Indifferent		Identical	Identical	Identical
68	Identical	Indifferent	Indifferent		Identical	Identical	Indifferent
69	Identical	Identical	Identical		Identical	Identical	Identical
70	Identical	Identical	Identical		Identical	Identical	Identical
71	Identical	Identical	Identical		Identical	Indifferent	Identical
72	Identical	Identical	Identical		Identical	Identical	Indifferent
73	Identical	Identical	Identical		Identical	Identical	Identical
74	Identical	Identical	Identical		Identical	Identical	Identical
75	Identical	Identical	Identical		Identical	Identical	Identical
76	Identical	Identical	Indifferent		Identical	Identical	Identical
77	Indifferent	Identical	Identical		Identical	Identical	Identical
78	Identical	Identical	Identical		Indifferent	Identical	Identical
79	Identical	Identical	Identical		Identical	Identical	Identical
80	Identical	Identical	Identical		Identical	Identical	Identical
81	Identical	Identical	Identical		Indifferent	Identical	Identical
82	Identical	Identical	Identical		Identical	Identical	Identical
83	Identical	Identical	Identical		Identical	Identical	Identical
84	Identical	Identical	Identical		Identical	Indifferent	Indifferent
85	Identical	Identical	Identical		Identical	Identical	Identical
86	Identical	Indifferent	Indifferent		Identical	Identical	Identical
87	Identical	Identical	Identical		Identical	Identical	Identical
88	Identical	Identical	Identical		Identical	Identical	Identical
89	Identical	Identical	Identical		Identical	Identical	Identical
90	Identical	Identical	Identical		Identical	Identical	Identical
91	Identical	Identical	Identical		Identical	Identical	Identical
92	Identical	Identical	Identical		Identical	Identical	Identical
93	Identical	Identical	Identical		Identical	Indifferent	Identical
94	Identical	Identical	Identical		Identical	Identical	Indifferent
95	Identical	Identical	Identical		Identical	Identical	Identical
96	Identical	Identical	Identical		Identical	Identical	Identical
97	Identical	Identical	Identical		Identical	Identical	Identical
98	Identical	Identical	Identical		Identical	Identical	Identical
99	Identical	Identical	Identical		Identical	Identical	Identical
100	Identical	Identical	Identical		Identical	Identical	Identical
101	Identical	Identical	Identical		Identical	Identical	Identical
102	Identical	Identical	Identical		Identical	Identical	Indifferent
103	Indifferent	Indifferent	Identical		Identical	Identical	Identical
104	Identical	Identical	Identical		Identical	Identical	Identical
105	Identical	Identical	Identical		Identical	Identical	Identical
106	Identical	Identical	Identical		Identical	Identical	Identical
107	Identical	Identical	Identical		Identical	Identical	Identical
108	Identical	Identical	Identical		Identical	Identical	Identical
109	Identical	Identical	Identical		Identical	Identical	Identical
110	Identical	Identical	Identical		Identical	Identical	Identical
111	Identical	Identical	Identical		Identical	Identical	Identical
112	Identical	Identical	Identical		Identical	Identical	Identical
113	Identical	Identical	Identical		Identical	Identical	Identical
114	Identical	Identical	Identical		Identical	Identical	Identical
115	Identical	Identical	Identical		Identical	Identical	Identical
116	Identical	Identical	Identical		Identical	Identical	Identical
117	Indifferent	Indifferent	Indifferent		Identical	Identical	Identical
118	Identical	Identical	Indifferent		Identical	Identical	Identical
119	Identical	Identical	Identical		Identical	Identical	Identical
120	Identical	Identical	Identical		Identical	Identical	Identical
121	Identical	Identical	Identical		Identical	Identical	Identical
122	Identical	Identical	Identical		Identical	Identical	Identical
123	Identical	Identical	Identical		Identical	Identical	Identical
124	Identical	Identical	Identical		Identical	Identical	Identical
125	Identical	Identical	Identical		Indifferent	Indifferent	Indifferent
126	Identical	Identical	Identical		Identical	Identical	Identical
127	Identical	Identical	Identical		Identical	Identical	Identical
128	Identical	Identical	Identical		Identical	Identical	Identical
129	Identical	Identical	Identical		Identical	Identical	Identical
130	Identical	Identical	Identical		Identical	Identical	Identical
131	Identical	Identical	Identical		Identical	Identical	Indifferent
132	Identical	Identical	Identical		Identical	Identical	Identical
133	Identical	Identical	Identical		Indifferent	Indifferent	Identical
134	Identical	Identical	Identical		Identical	Identical	Indifferent
135	Identical	Identical	Identical		Identical	Identical	Identical
136	Identical	Identical	Identical		Identical	Identical	Indifferent
137	Identical	Identical	Identical		Identical	Identical	Identical
138	Identical	Identical	Identical		Identical	Identical	Identical
139	Identical	Identical	Identical		Indifferent	Identical	Identical
140	Identical	Identical	Identical		Identical	Identical	Identical
141	Identical	Identical	Identical		Identical	Identical	Identical
142	Identical	Identical	Identical		Identical	Identical	Indifferent
143	Identical	Identical	Identical		Identical	Identical	Identical
144	Identical	Identical	Identical		Identical	Identical	Identical
145	Identical	Identical	Identical		Identical	Identical	Indifferent
146	Identical	Identical	Identical		Identical	Identical	Identical
147	Identical	Identical	Identical		Identical	Identical	Identical
148	Identical	Identical	Identical		Indifferent	Indifferent	Indifferent
149	Identical	Identical	Identical		Identical	Identical	Identical
150	Identical	Identical	Identical		Identical	Identical	Identical
151	Identical	Identical	Identical		Identical	Identical	Identical
152	Identical	Identical	Identical		Identical	Identical	Identical
153	Identical	Identical	Identical		Identical	Identical	Identical
154	Identical	Identical	Identical		Identical	Identical	Indifferent
155	Identical	Identical	Identical		Identical	Indifferent	Identical
156	Identical	Identical	Identical		Identical	Identical	Indifferent
157	Identical	Identical	Identical		Identical	Identical	Identical
158	Identical	Identical	Identical		Identical	Identical	Identical
159	Identical	Identical	Identical		Identical	Identical	Identical
160	Identical	Identical	Identical		Identical	Identical	Identical
161	Identical	Identical	Identical		Identical	Identical	Identical
162	Indifferent	Identical	Identical		Identical	Identical	Identical
163	Identical	Identical	Identical		Identical	Identical	Identical
164	Identical	Identical	Identical		Identical	Identical	Identical
165	Identical	Identical	Identical		Identical	Identical	Identical
166	Identical	Identical	Identical		Identical	Identical	Identical
167	Identical	Identical	Identical		Identical	Identical	Identical
168	Identical	Identical	Identical		Identical	Identical	Indifferent
169	Identical	Identical	Identical		Identical	Identical	Identical
170	Identical	Identical	Identical		Identical	Identical	Identical
171	Identical	Identical	Identical		Indifferent	Indifferent	Indifferent
172	Identical	Identical	Identical		Identical	Identical	Identical
173	Identical	Identical	Identical		Identical	Identical	Identical
174	Identical	Identical	Identical		Identical	Identical	Identical
175	Identical	Identical	Identical		Identical	Identical	Identical
176	Identical	Identical	Identical		Identical	Identical	Identical
177	Identical	Identical	Identical		Identical	Identical	Identical
178	Identical	Identical	Identical		Identical	Identical	Identical
179	Identical	Identical	Identical		Identical	Identical	Identical
180	Identical	Identical	Identical		Identical	Identical	Indifferent
181	Identical	Identical	Identical		Identical	Identical	Indifferent
182	Identical	Identical	Identical		Identical	Identical	Identical
183	Identical	Identical	Identical		Identical	Identical	Identical
184	Identical	Identical	Identical		Identical	Identical	Identical
185	Identical	Identical	Identical		Identical	Identical	Identical
186	Identical	Identical	Identical		Identical	Identical	Identical
187	Indifferent	Identical	Identical		Identical	Identical	Identical
188	Identical	Identical	Identical		Identical	Identical	Identical
189	Identical	Indifferent	Identical		Identical	Identical	Identical
190	Identical	Identical	Identical		Identical	Identical	Identical
191	Identical	Identical	Identical		Identical	Identical	Identical
192	Identical	Identical	Identical		Identical	Indifferent	Indifferent
193	Identical	Identical	Identical		Identical	Identical	Identical
194	Identical	Identical	Identical		Identical	Identical	Identical
195	Identical	Identical	Identical		Identical	Identical	Identical
196	Identical	Identical	Identical		Identical	Identical	Identical
197	Identical	Identical	Identical		Identical	Identical	Indifferent
198	Identical	Identical	Identical		Identical	Identical	Identical
199	Identical	Identical	Identical		Identical	Identical	Identical
200	Identical	Identical	Identical		Identical	Identical	Identical
201	Identical	Identical	Identical		Identical	Identical	Identical
202	Identical	Identical	Identical		Identical	Indifferent	Identical
203	Identical	Identical	Identical		Identical	Identical	Identical
204	Identical	Identical	Identical		Identical	Identical	Identical
205	Identical	Identical	Identical		Identical	Identical	Identical
206	Identical	Identical	Identical		Identical	Identical	Identical
207	Identical	Identical	Identical		Indifferent	Indifferent	Indifferent
208	Identical	Identical	Identical		Identical	Identical	Identical
209	Identical	Identical	Identical		Identical	Identical	Identical
210	Identical	Identical	Identical		Identical	Identical	Identical
211	Identical	Identical	Identical		Identical	Identical	Identical
212	Identical	Identical	Identical		Identical	Identical	Indifferent
213	Identical	Identical	Identical		Identical	Identical	Identical
214	Identical	Identical	Identical		Identical	Identical	Identical
215	Identical	Identical	Identical		Identical	Identical	Identical
216	Identical	Identical	Identical		Identical	Identical	Identical
217	Identical	Identical	Identical		Identical	Identical	Identical
218	Identical	Identical	Identical		Identical	Identical	Identical
219	Identical	Identical	Identical		Identical	Identical	Identical
220	Identical	Identical	Identical		Identical	Identical	Identical
221	Identical	Identical	Identical		Identical	Identical	Identical
222	Identical	Identical	Indifferent		Identical	Identical	Identical
223	Identical	Identical	Identical		Identical	Identical	Identical
224	Identical	Identical	Identical		Identical	Identical	Identical
225	Identical	Identical	Identical		Identical	Identical	Identical
226	Identical	Identical	Identical		Identical	Identical	Identical
227	Identical	Identical	Identical		Identical	Identical	Identical
228	Identical	Identical	Identical		Identical	Identical	Identical
229	Identical	Identical	Identical		Identical	Identical	Identical
230	Identical	Identical	Indifferent		Indifferent	Indifferent	Identical
231	Identical	Identical	Identical		Identical	Identical	Indifferent
232	Identical	Identical	Identical		Indifferent	Indifferent	Identical
233	Indifferent	Identical	Identical		Identical	Identical	Identical
234	Identical	Identical	Identical		Indifferent	Identical	Identical
235	Identical	Identical	Identical		Identical	Identical	Identical
236	Identical	Identical	Identical		Identical	Identical	Identical
237	Indifferent	Indifferent	Indifferent		Identical	Identical	Identical
238	Identical	Identical	Identical		Identical	Identical	Indifferent
239	Identical	Identical	Identical		Identical	Identical	Indifferent
240	Identical	Identical	Identical		Identical	Identical	Identical
241	Identical	Identical	Identical		Identical	Indifferent	Indifferent
242	Identical	Identical	Identical		Identical	Identical	Identical
243	Identical	Identical	Identical		Identical	Identical	Identical
244	Identical	Identical	Identical		Identical	Identical	Identical
245	Identical	Identical	Identical		Identical	Identical	Identical
246	Identical	Identical	Identical		Identical	Identical	Identical
247	Identical	Identical	Identical		Identical	Identical	Identical
248	Identical	Identical	Identical		Indifferent	Indifferent	Identical
249	Identical	Identical	Identical		Identical	Identical	Identical
250	Identical	Identical	Identical		Identical	Identical	Identical
251	Identical	Identical	Identical		Indifferent	Identical	Identical
252	Identical	Identical	Identical		Identical	Identical	Identical
253	Identical	Identical	Identical		Identical	Indifferent	Identical
254	Identical	Identical	Identical		Identical	Indifferent	Identical
255	Identical	Identical	Identical		Identical	Identical	Identical
256	Identical	Identical	Identical		Identical	Identical	Identical
257	Identical	Identical	Identical		Identical	Identical	Indifferent
258	Identical	Identical	Identical		Identical	Identical	Identical
259	Identical	Identical	Identical		Identical	Identical	Identical
260	Identical	Identical	Identical		Identical	Identical	Identical
261	Identical	Identical	Identical		Identical	Identical	Identical
262	Identical	Identical	Identical		Identical	Identical	Identical
263	Identical	Identical	Identical		Identical	Identical	Identical
264	Identical	Identical	Identical		Identical	Identical	Identical
265	Identical	Identical	Identical		Identical	Identical	Identical
266	Identical	Identical	Identical		Identical	Identical	Identical
267	Identical	Identical	Indifferent		Identical	Identical	Identical
268	Identical	Identical	Identical		Identical	Indifferent	Identical
269	Identical	Identical	Identical		Identical	Identical	Identical
270	Identical	Identical	Identical		Identical	Identical	Identical
271	Identical	Identical	Identical		Identical	Identical	Identical
272	Identical	Identical	Identical		Identical	Identical	Identical
273	Identical	Identical	Identical		Identical	Identical	Identical
274	Identical	Identical	Identical		Identical	Identical	Identical
275	Identical	Identical	Identical		Identical	Identical	Identical
276	Identical	Identical	Identical		Identical	Identical	Identical
277	Identical	Identical	Identical		Identical	Identical	Indifferent
278	Identical	Identical	Identical		Identical	Identical	Identical
279	Identical	Identical	Identical		Identical	Identical	Identical
280	Identical	Identical	Identical		Identical	Identical	Identical
281	Identical	Identical	Identical		Identical	Identical	Identical
282	Identical	Identical	Identical		Identical	Identical	Identical
283	Identical	Identical	Identical		Identical	Identical	Identical
284	Identical	Identical	Identical		Identical	Identical	Identical
285	Identical	Identical	Identical		Identical	Identical	Identical
286	Identical	Indifferent	Identical		Identical	Identical	Identical
287	Identical	Identical	Identical		Identical	Identical	Identical
288	Identical	Identical	Identical		Identical	Identical	Identical
289	Identical	Identical	Identical		Identical	Identical	Identical
290	Identical	Identical	Identical		Indifferent	Indifferent	Identical
291	Indifferent	Indifferent	Indifferent		Indifferent	Indifferent	Indifferent
292	Identical	Identical	Identical		Identical	Identical	Identical
293	Identical	Identical	Identical		Identical	Indifferent	Indifferent
294	Identical	Identical	Identical		Identical	Identical	Identical
295	Identical	Identical	Identical		Identical	Identical	Identical
296	Indifferent	Identical	Identical		Identical	Identical	Identical
297	Identical	Identical	Identical		Identical	Identical	Identical
298	Identical	Identical	Identical		Identical	Identical	Identical
299	Identical	Identical	Identical		Identical	Identical	Identical
300	Identical	Identical	Identical		Indifferent	Indifferent	Indifferent
301	Identical	Identical	Identical		Indifferent	Identical	Identical
302	Identical	Identical	Identical		Indifferent	Identical	Identical
303	Identical	Identical	Identical		Identical	Indifferent	Indifferent
304	Identical	Identical	Identical		Identical	Identical	Identical
305	Identical	Identical	Identical		Identical	Identical	Identical
306	Identical	Identical	Identical		Identical	Identical	Identical
307	Identical	Identical	Identical		Identical	Identical	Indifferent
308	Identical	Identical	Identical		Identical	Identical	Indifferent
309	Identical	Identical	Identical		Identical	Identical	Identical
310	Identical	Identical	Identical		Identical	Identical	Indifferent
311	Identical	Identical	Identical		Identical	Identical	Identical
312	Identical	Identical	Identical		Indifferent	Indifferent	Identical
313	Identical	Identical	Identical		Identical	Identical	Identical
314	Identical	Identical	Identical		Identical	Identical	Identical
315	Identical	Identical	Identical		Identical	Identical	Identical
316	Identical	Identical	Identical		Identical	Identical	Identical
317	Identical	Identical	Identical		Indifferent	Indifferent	Identical
318	Identical	Identical	Identical		Identical	Identical	Identical
319	Identical	Identical	Identical		Identical	Identical	Indifferent
320	Identical	Identical	Identical		Indifferent	Identical	Identical
321	Identical	Indifferent	Indifferent		Identical	Identical	Identical
322	Identical	Identical	Identical		Identical	Identical	Identical
323	Identical	Identical	Identical		Identical	Identical	Identical
324	Identical	Identical	Identical		Identical	Identical	Identical
325	Identical	Identical	Identical		Identical	Identical	Identical
326	Indifferent	Indifferent	Indifferent		Identical	Identical	Identical
327	Identical	Identical	Identical		Identical	Identical	Indifferent
328	Identical	Identical	Identical		Identical	Identical	Identical
329	Identical	Identical	Identical		Identical	Identical	Identical
330	Identical	Identical	Identical		Identical	Identical	Identical
331	Identical	Identical	Identical		Identical	Identical	Identical
332	Identical	Identical	Identical		Identical	Identical	Identical
333	Identical	Identical	Indifferent		Identical	Identical	Identical
334	Identical	Identical	Identical		Identical	Identical	Identical
335	Identical	Identical	Identical		Identical	Identical	Identical
336	Identical	Identical	Identical		Identical	Identical	Identical
337	Identical	Identical	Identical		Identical	Identical	Identical
338	Identical	Identical	Identical		Identical	Identical	Identical
339	Identical	Identical	Identical		Identical	Identical	Identical
340	Identical	Identical	Indifferent		Identical	Identical	Identical
341	Indifferent	Identical	Identical		Identical	Identical	Identical
342	Identical	Identical	Identical		Identical	Identical	Indifferent
343	Identical	Identical	Identical		Identical	Identical	Identical
344	Identical	Identical	Indifferent		Identical	Identical	Identical
345	Identical	Identical	Identical		Identical	Identical	Identical
346	Identical	Identical	Indifferent		Identical	Identical	Identical
347	Identical	Identical	Identical		Identical	Identical	Identical
348	Identical	Identical	Identical		Identical	Identical	Identical
349	Identical	Identical	Identical		Identical	Identical	Identical
350	Identical	Identical	Identical		Identical	Indifferent	Identical
351	Identical	Identical	Identical		Identical	Identical	Identical
352	Identical	Identical	Identical		Identical	Identical	Identical
353	Identical	Identical	Identical		Identical	Identical	Identical
354	Identical	Identical	Identical		Identical	Identical	Identical
355	Identical	Indifferent	Indifferent		Identical	Identical	Identical
356	Identical	Identical	Identical		Indifferent	Identical	Identical
357	Identical	Identical	Identical		Identical	Identical	Identical
358	Identical	Identical	Identical		Identical	Identical	Identical
359	Identical	Identical	Identical		Identical	Identical	Identical
360	Identical	Identical	Identical		Indifferent	Identical	Identical
361	Identical	Identical	Identical		Identical	Identical	Identical
362	Identical	Identical	Identical		Identical	Identical	Identical
363	Identical	Identical	Identical		Identical	Identical	Identical
364	Identical	Identical	Identical		Identical	Identical	Identical
365	Identical	Identical	Identical		Identical	Identical	Identical
366	Identical	Identical	Identical		Identical	Identical	Identical
367	Identical	Identical	Identical		Identical	Identical	Identical
368	Identical	Identical	Identical		Identical	Identical	Identical
369	Identical	Identical	Identical		Identical	Identical	Identical
370	Identical	Identical	Identical		Identical	Identical	Indifferent
371	Identical	Identical	Indifferent		Identical	Indifferent	Identical
372	Identical	Identical	Identical		Indifferent	Identical	Identical
373	Identical	Identical	Identical		Identical	Indifferent	Identical
374	Identical	Identical	Identical		Identical	Identical	Identical
375	Identical	Identical	Identical		Identical	Identical	Identical
376	Identical	Identical	Identical		Identical	Identical	Identical
377	Identical	Identical	Identical		Identical	Identical	Identical
378	Identical	Identical	Identical		Identical	Identical	Identical
379	Identical	Identical	Identical		Identical	Identical	Identical
380	Identical	Identical	Identical		Identical	Identical	Identical
381	Identical	Identical	Identical		Identical	Identical	Identical
382	Identical	Identical	Identical		Identical	Identical	Identical
383	Identical	Identical	Identical		Identical	Identical	Identical
384	Identical	Identical	Identical		Identical	Identical	Identical
385	Identical	Identical	Identical		Identical	Identical	Identical
386	Identical	Identical	Identical		Identical	Identical	Identical
387	Identical	Identical	Identical		Identical	Identical	Identical
388	Identical	Identical	Identical		Identical	Identical	Identical
389	Identical	Identical	Identical		Identical	Identical	Identical
390	Identical	Identical	Identical		Identical	Indifferent	Indifferent
391	Identical	Identical	Identical		Identical	Identical	Identical
392	Identical	Identical	Identical		Identical	Identical	Identical
393	Identical	Identical	Identical		Identical	Identical	Indifferent
394	Identical	Identical	Identical		Identical	Identical	Identical
395	Identical	Identical	Identical		Identical	Indifferent	Identical
396	Identical	Identical	Identical		Identical	Identical	Indifferent
397	Identical	Identical	Identical		Identical	Identical	Identical
398	Identical	Identical	Identical		Indifferent	Identical	Identical
399	Identical	Identical	Identical		Identical	Identical	Identical
400	Identical	Identical	Identical		Identical	Identical	Identical
401	Identical	Identical	Identical		Identical	Identical	Identical
402	Identical	Identical	Indifferent		Identical	Identical	Identical
403	Identical	Identical	Identical		Identical	Identical	Identical
404	Identical	Identical	Identical		Identical	Identical	Identical
405	Identical	Identical	Identical		Identical	Identical	Identical
406	Identical	Identical	Identical		Identical	Identical	Identical
407	Identical	Identical	Identical		Identical	Identical	Identical
408	Identical	Identical	Identical		Identical	Identical	Identical
409	Identical	Identical	Indifferent		Identical	Identical	Identical
410	Identical	Identical	Identical		Identical	Identical	Identical
411	Identical	Identical	Identical		Identical	Identical	Identical
412	Identical	Identical	Identical		Identical	Identical	Identical
413	Identical	Identical	Identical		Identical	Identical	Identical
414	Identical	Identical	Identical		Identical	Identical	Identical
415	Indifferent	Identical	Identical		Identical	Identical	Identical
416	Identical	Identical	Identical		Identical	Identical	Identical
417	Identical	Identical	Indifferent		Identical	Identical	Identical
418	Identical	Identical	Identical		Identical	Identical	Identical
419	Identical	Identical	Identical		Identical	Identical	Identical
420	Identical	Identical	Identical		Identical	Identical	Identical
421	Identical	Identical	Identical		Identical	Identical	Identical
422	Identical	Identical	Identical		Identical	Identical	Identical
423	Identical	Identical	Identical		Identical	Identical	Identical
424	Identical	Identical	Identical		Identical	Identical	Identical
425	Identical	Identical	Indifferent		Identical	Identical	Indifferent
426	Identical	Identical	Identical		Identical	Identical	Identical
427	Identical	Identical	Identical		Identical	Identical	Identical
428	Identical	Identical	Identical		Identical	Identical	Identical
429	Identical	Identical	Identical		Identical	Identical	Identical
430	Identical	Identical	Identical		Identical	Identical	Identical
431	Identical	Identical	Identical		Identical	Identical	Indifferent
432	Identical	Identical	Identical		Identical	Identical	Identical
433	Identical	Identical	Identical		Identical	Identical	Identical
434	Identical	Identical	Indifferent		Identical	Identical	Identical
435	Identical	Identical	Indifferent		Identical	Identical	Identical
436	Identical	Identical	Identical		Identical	Identical	Identical
437	Identical	Identical	Identical		Identical	Identical	Identical
438	Identical	Identical	Identical		Identical	Identical	Identical
439	Identical	Identical	Identical		Indifferent	Indifferent	Indifferent
440	Identical	Identical	Identical		Identical	Identical	Identical
441	Identical	Identical	Identical		Indifferent	Indifferent	Identical
442	Identical	Identical	Identical		Identical	Identical	Identical
443	Identical	Identical	Identical		Identical	Identical	Identical
444	Identical	Identical	Indifferent		Identical	Identical	Identical
445	Identical	Identical	Identical		Identical	Identical	Identical
446	Identical	Identical	Identical		Identical	Identical	Identical
447	Identical	Indifferent	Indifferent		Identical	Identical	Identical
448	Identical	Identical	Identical		Identical	Identical	Identical
449	Identical	Indifferent	Indifferent		Identical	Identical	Identical
450	Identical	Identical	Identical		Identical	Identical	Identical
451	Identical	Identical	Identical		Identical	Identical	Identical
452	Identical	Identical	Identical		Identical	Identical	Identical
453	Identical	Identical	Indifferent		Identical	Identical	Identical
454	Identical	Identical	Identical		Identical	Identical	Identical
455	Identical	Identical	Identical		Identical	Identical	Identical
456	Identical	Identical	Identical		Identical	Identical	Identical
457	Identical	Identical	Identical		Identical	Identical	Identical
458	Identical	Identical	Identical		Indifferent	Identical	Identical
459	Identical	Identical	Identical		Identical	Identical	Identical
460	Identical	Identical	Identical		Identical	Identical	Identical
461	Identical	Identical	Indifferent		Identical	Identical	Identical
462	Identical	Identical	Identical		Indifferent	Indifferent	Indifferent
463	Identical	Identical	Identical		Identical	Identical	Identical
464	Identical	Identical	Identical		Identical	Identical	Identical
465	Identical	Identical	Identical		Indifferent	Identical	Identical
466	Identical	Identical	Identical		Identical	Identical	Identical
467	Identical	Identical	Identical		Identical	Identical	Identical
468	Identical	Identical	Identical		Identical	Identical	Identical
469	Identical	Identical	Identical		Identical	Identical	Identical
470	Identical	Identical	Identical		Identical	Identical	Identical
471	Identical	Identical	Identical		Identical	Indifferent	Indifferent
472	Identical	Identical	Identical		Identical	Identical	Identical
473	Identical	Identical	Identical		Identical	Identical	Identical
474	Identical	Identical	Identical		Identical	Identical	Identical
475	Identical	Identical	Identical		Identical	Identical	Identical
476	Identical	Identical	Identical		Identical	Identical	Identical
477	Identical	Identical	Identical		Identical	Identical	Identical
478	Identical	Identical	Identical		Identical	Identical	Identical
479	Identical	Identical	Identical		Indifferent	Identical	Identical
480	Identical	Identical	Identical		Identical	Identical	Identical
481	Identical	Identical	Identical		Identical	Identical	Indifferent
482	Identical	Identical	Identical		Identical	Identical	Identical
483	Identical	Identical	Identical		Indifferent	Indifferent	Identical
484	Indifferent	Indifferent	Indifferent		Identical	Identical	Identical
485	Identical	Identical	Identical		Identical	Identical	Identical
486	Identical	Identical	Identical		Identical	Identical	Identical
487	Identical	Identical	Identical		Identical	Identical	Identical
488	Identical	Identical	Indifferent		Indifferent	Identical	Identical
489	Identical	Identical	Identical		Identical	Identical	Identical
490	Identical	Identical	Identical		Identical	Identical	Identical
491	Identical	Identical	Identical		Identical	Identical	Identical
492	Identical	Identical	Identical		Identical	Identical	Identical
493	Identical	Identical	Identical		Identical	Identical	Identical
494	Identical	Identical	Identical		Identical	Identical	Identical
495	Identical	Identical	Identical		Identical	Identical	Identical
496	Identical	Identical	Identical		Identical	Identical	Identical
497	Identical	Identical	Identical		Identical	Identical	Identical
498	Identical	Identical	Identical		Identical	Identical	Identical
499	Indifferent	Identical	Identical		Identical	Identical	Identical
500	Identical	Identical	Identical		Identical	Identical	Identical
501	Identical	Identical	Identical		Identical	Identical	Identical
502	Identical	Identical	Identical		Identical	Identical	Identical
503	Identical	Identical	Identical		Identical	Identical	Identical
504	Identical	Identical	Identical		Identical	Identical	Identical
505	Identical	Identical	Identical		Identical	Identical	Identical
506	Identical	Identical	Identical		Identical	Identical	Identical
507	Identical	Identical	Identical		Identical	Identical	Identical
508	Identical	Identical	Identical		Identical	Identical	Identical
509	Identical	Identical	Identical		Identical	Identical	Indifferent
510	Identical	Identical	Identical		Identical	Identical	Identical
511	Identical	Identical	Identical		Identical	Identical	Identical
512	Identical	Identical	Identical		Identical	Identical	Identical
513	Indifferent	Identical	Identical		Identical	Identical	Indifferent
514	Identical	Identical	Identical		Identical	Identical	Identical
515	Identical	Identical	Identical		Identical	Identical	Identical
516	Identical	Identical	Identical		Identical	Identical	Identical
517	Identical	Identical	Identical		Identical	Identical	Identical
518	Identical	Identical	Identical		Indifferent	Identical	Identical
519	Identical	Identical	Identical		Identical	Identical	Identical
520	Identical	Identical	Identical		Identical	Identical	Identical
521	Identical	Identical	Indifferent		Identical	Identical	Identical
522	Identical	Identical	Identical		Indifferent	Identical	Identical
523	Identical	Identical	Identical		Identical	Identical	Identical
524	Identical	Identical	Identical		Identical	Identical	Identical
525	Identical	Identical	Identical		Identical	Identical	Identical
526	Identical	Identical	Identical		Identical	Identical	Identical
527	Identical	Identical	Identical		Identical	Identical	Identical
528	Identical	Identical	Identical		Identical	Identical	Identical
529	Identical	Identical	Indifferent		Identical	Identical	Identical
530	Identical	Identical	Identical		Identical	Identical	Identical
531	Identical	Identical	Identical		Identical	Identical	Identical
532	Identical	Identical	Identical		Identical	Identical	Identical
533	Identical	Identical	Identical		Identical	Identical	Indifferent
534	Identical	Identical	Identical		Identical	Identical	Identical
535	Identical	Identical	Identical		Identical	Identical	Identical
536	Identical	Identical	Identical		Identical	Identical	Identical
537	Identical	Identical	Indifferent		Identical	Identical	Identical
538	Identical	Identical	Identical		Identical	Identical	Identical
539	Identical	Identical	Identical		Identical	Identical	Identical
540	Identical	Identical	Identical		Identical	Indifferent	Identical
541	Identical	Identical	Identical		Identical	Identical	Identical
542	Identical	Identical	Identical		Identical	Identical	Identical
543	Identical	Identical	Identical		Identical	Identical	Identical
544	Identical	Identical	Identical		Identical	Identical	Identical
545	Identical	Identical	Identical		Identical	Identical	Identical
546	Identical	Identical	Identical		Identical	Identical	Indifferent
547	Indifferent	Indifferent	Indifferent		Identical	Identical	Identical
548	Identical	Identical	Identical		Identical	Identical	Identical
549	Identical	Identical	Identical		Identical	Identical	Identical
550	Identical	Identical	Identical		Identical	Identical	Identical
551	Identical	Identical	Identical		Identical	Identical	Identical
552	Identical	Identical	Identical		Identical	Identical	Identical
553	Identical	Identical	Identical		Identical	Indifferent	Identical
554	Identical	Identical	Identical		Identical	Identical	Identical
555	Identical	Identical	Identical		Identical	Identical	Identical
556	Identical	Identical	Identical		Identical	Identical	Identical
557	Identical	Identical	Identical		Identical	Identical	Identical
558	Identical	Identical	Identical		Identical	Identical	Identical
559	Identical	Identical	Identical		Identical	Identical	Identical
560	Identical	Identical	Identical		Identical	Identical	Indifferent
561	Identical	Identical	Identical		Identical	Identical	Identical
562	Identical	Identical	Identical		Identical	Identical	Identical
563	Identical	Identical	Identical		Identical	Identical	Identical
564	Identical	Identical	Identical		Identical	Identical	Identical
565	Identical	Identical	Identical		Identical	Identical	Identical
566	Identical	Identical	Identical		Identical	Identical	Identical
567	Identical	Identical	Identical		Identical	Identical	Identical
568	Identical	Identical	Identical		Identical	Identical	Identical
569	Identical	Identical	Identical		Identical	Identical	Identical
570	Identical	Identical	Identical		Identical	Identical	Identical
571	Identical	Identical	Identical		Identical	Identical	Identical
572	Identical	Identical	Identical		Identical	Indifferent	Identical
573	Identical	Identical	Identical		Identical	Identical	Indifferent
574	Identical	Identical	Identical		Indifferent	Identical	Identical
575	Identical	Identical	Identical		Identical	Identical	Identical
576	Identical	Identical	Identical		Identical	Identical	Identical
577	Identical	Identical	Identical		Identical	Identical	Identical
578	Identical	Identical	Identical		Identical	Identical	Identical
579	Identical	Identical	Identical		Identical	Identical	Identical
580	Identical	Identical	Identical		Identical	Identical	Identical
581	Identical	Identical	Identical		Identical	Identical	Identical
582	Identical	Identical	Identical		Identical	Identical	Identical
583	Identical	Identical	Identical		Identical	Identical	Identical
584	Identical	Identical	Identical		Identical	Identical	Identical
585	Identical	Identical	Identical		Identical	Identical	Identical
586	Identical	Identical	Identical		Identical	Identical	Identical
587	Identical	Identical	Identical		Identical	Identical	Identical
588	Identical	Identical	Indifferent		Identical	Identical	Identical
589	Identical	Identical	Identical		Identical	Identical	Identical
590	Identical	Identical	Identical		Identical	Identical	Identical
591	Identical	Identical	Identical		Identical	Identical	Identical
592	Indifferent	Indifferent	Indifferent		Identical	Identical	Identical
593	Identical	Identical	Identical		Identical	Indifferent	Indifferent
594	Indifferent	Indifferent	Indifferent		Identical	Identical	Identical
595	Identical	Identical	Identical		Identical	Identical	Identical
596	Identical	Identical	Identical		Identical	Identical	Identical
597	Identical	Identical	Identical		Identical	Identical	Identical
598	Identical	Identical	Identical		Identical	Identical	Identical
599	Identical	Identical	Identical		Identical	Identical	Identical
600	Identical	Identical	Identical		Identical	Identical	Identical
601	Identical	Identical	Identical		Identical	Identical	Identical
602	Identical	Identical	Identical		Identical	Identical	Identical
603	Identical	Identical	Identical		Identical	Identical	Identical
604	Indifferent	Indifferent	Identical		Identical	Identical	Identical
605	Identical	Identical	Identical		Indifferent	Identical	Identical
606	Identical	Identical	Identical		Identical	Identical	Identical
607	Identical	Identical	Identical		Identical	Identical	Identical
608	Identical	Identical	Identical		Identical	Identical	Identical
609	Identical	Identical	Identical		Identical	Identical	Identical
610	Identical	Identical	Identical		Identical	Identical	Identical
611	Indifferent	Identical	Identical		Identical	Identical	Identical
612	Identical	Identical	Identical		Identical	Identical	Identical
613	Identical	Identical	Identical		Identical	Identical	Identical
614	Identical	Identical	Identical		Indifferent	Indifferent	Identical
615	Identical	Identical	Identical		Identical	Identical	Identical
616	Identical	Identical	Identical		Identical	Identical	Identical
617	Identical	Identical	Identical		Identical	Identical	Identical
618	Identical	Identical	Indifferent		Identical	Identical	Identical
619	Identical	Identical	Identical		Identical	Identical	Identical
620	Identical	Identical	Identical		Identical	Identical	Identical
621	Identical	Identical	Identical		Indifferent	Indifferent	Indifferent
622	Identical	Identical	Identical		Identical	Identical	Identical
623	Identical	Identical	Identical		Indifferent	Identical	Identical
624	Indifferent	Indifferent	Identical		Identical	Identical	Identical
625	Identical	Identical	Identical		Identical	Indifferent	Identical
626	Identical	Identical	Identical		Identical	Identical	Identical
627	Identical	Identical	Identical		Identical	Identical	Identical
628	Identical	Identical	Identical		Identical	Identical	Identical
629	Identical	Identical	Identical		Identical	Identical	Identical
630	Identical	Identical	Identical		Identical	Identical	Identical
631	Identical	Identical	Identical		Indifferent	Identical	Identical
632	Identical	Identical	Identical		Identical	Identical	Identical
633	Identical	Identical	Identical		Identical	Identical	Identical
634	Identical	Identical	Identical		Identical	Identical	Identical
635	Identical	Identical	Identical		Identical	Identical	Identical
636	Identical	Identical	Identical		Identical	Identical	Identical
637	Identical	Identical	Identical		Identical	Identical	Indifferent
638	Identical	Identical	Identical		Identical	Indifferent	Indifferent
639	Identical	Identical	Identical		Identical	Identical	Identical
640	Identical	Indifferent	Identical		Identical	Identical	Identical
641	Identical	Indifferent	Identical		Identical	Identical	Identical
642	Identical	Identical	Identical		Identical	Identical	Identical
643	Identical	Identical	Identical		Identical	Identical	Identical
644	Identical	Identical	Identical		Identical	Identical	Identical
645	Identical	Identical	Identical		Identical	Identical	Identical
646	Identical	Identical	Identical		Identical	Identical	Identical
647	Identical	Identical	Identical		Identical	Identical	Identical
648	Identical	Identical	Identical		Identical	Identical	Identical
649	Identical	Identical	Identical		Identical	Identical	Indifferent
650	Identical	Identical	Identical		Identical	Identical	Identical
651	Identical	Identical	Identical		Identical	Identical	Identical
652	Identical	Identical	Identical		Identical	Identical	Identical
653	Identical	Identical	Identical		Identical	Identical	Identical
654	Identical	Identical	Identical		Identical	Identical	Identical
655	Indifferent	Identical	Identical		Identical	Identical	Identical
656	Identical	Identical	Identical		Identical	Identical	Identical
657	Identical	Identical	Identical		Identical	Identical	Identical
658	Identical	Identical	Identical		Identical	Identical	Identical
659	Identical	Identical	Identical		Identical	Identical	Identical
660	Identical	Identical	Identical		Identical	Identical	Identical
661	Identical	Identical	Identical		Identical	Identical	Identical
662	Identical	Identical	Indifferent		Identical	Indifferent	Indifferent
663	Identical	Identical	Identical		Identical	Identical	Identical
664	Identical	Identical	Identical		Identical	Identical	Identical
665	Identical	Identical	Identical		Identical	Identical	Identical
666	Identical	Identical	Identical		Identical	Identical	Identical
667	Identical	Identical	Identical		Identical	Identical	Identical
668	Identical	Identical	Identical		Identical	Identical	Identical
669	Identical	Identical	Identical		Identical	Identical	Identical
670	Identical	Identical	Identical		Identical	Identical	Identical
671	Identical	Identical	Identical		Identical	Identical	Identical
672	Identical	Identical	Identical		Identical	Identical	Identical
673	Identical	Identical	Identical		Identical	Identical	Identical
674	Identical	Identical	Identical		Identical	Identical	Identical
675	Identical	Indifferent	Identical		Identical	Identical	Identical
676	Identical	Identical	Identical		Identical	Identical	Identical
677	Identical	Identical	Identical		Identical	Identical	Identical
678	Identical	Identical	Identical		Identical	Identical	Identical
679	Identical	Identical	Identical		Identical	Identical	Identical
680	Identical	Identical	Indifferent		Identical	Identical	Identical
681	Identical	Identical	Identical		Identical	Identical	Identical
682	Identical	Identical	Identical		Identical	Identical	Identical
683	Identical	Identical	Identical		Identical	Identical	Identical
684	Identical	Identical	Identical		Identical	Identical	Identical
685	Identical	Indifferent	Identical		Identical	Identical	Identical
686	Identical	Identical	Identical		Identical	Identical	Indifferent
687	Identical	Indifferent	Identical		Identical	Identical	Identical
688	Identical	Identical	Identical		Identical	Identical	Identical
689	Identical	Identical	Identical		Identical	Indifferent	Identical
690	Identical	Identical	Identical		Identical	Identical	Identical
691	Identical	Identical	Identical		Identical	Identical	Identical
692	Identical	Identical	Identical		Identical	Identical	Identical
693	Identical	Identical	Identical		Identical	Identical	Identical
694	Identical	Identical	Identical		Identical	Identical	Identical
695	Identical	Identical	Identical		Identical	Identical	Identical
696	Identical	Identical	Identical		Identical	Identical	Indifferent
697	Identical	Identical	Identical		Identical	Identical	Identical
698	Identical	Identical	Identical		Identical	Identical	Identical
699	Identical	Identical	Identical		Identical	Identical	Identical
700	Identical	Identical	Identical		Indifferent	Identical	Identical
701	Identical	Identical	Identical		Identical	Identical	Identical
702	Identical	Identical	Identical		Identical	Identical	Identical
703	Identical	Identical	Identical		Identical	Identical	Identical
704	Identical	Identical	Identical		Identical	Identical	Identical
705	Identical	Identical	Identical		Identical	Identical	Identical
706	Identical	Identical	Identical		Identical	Identical	Identical
707	Identical	Identical	Identical		Identical	Identical	Identical
708	Identical	Identical	Identical		Identical	Identical	Identical
709	Identical	Identical	Identical		Identical	Identical	Identical
710	Identical	Identical	Identical		Identical	Indifferent	Indifferent
711	Identical	Identical	Identical		Identical	Identical	Identical
712	Identical	Identical	Identical		Identical	Identical	Identical
713	Identical	Identical	Identical		Identical	Identical	Identical
714	Indifferent	Identical	Identical		Identical	Identical	Identical
715	Identical	Identical	Identical		Identical	Identical	Identical
716	Identical	Identical	Indifferent		Identical	Identical	Identical
717	Indifferent	Indifferent	Indifferent		Identical	Identical	Identical
718	Indifferent	Identical	Identical		Identical	Identical	Identical
719	Identical	Identical	Identical		Identical	Identical	Identical
720	Identical	Identical	Identical		Identical	Identical	Indifferent
721	Identical	Identical	Identical		Indifferent	Indifferent	Indifferent
722	Identical	Identical	Indifferent		Identical	Identical	Identical
723	Identical	Identical	Identical		Identical	Indifferent	Indifferent
724	Identical	Identical	Identical		Identical	Identical	Identical
725	Identical	Identical	Identical		Identical	Identical	Identical
726	Identical	Identical	Identical		Identical	Identical	Identical
727	Identical	Identical	Identical		Identical	Identical	Identical
728	Identical	Identical	Identical		Indifferent	Indifferent	Indifferent
729	Identical	Identical	Identical		Identical	Identical	Identical
730	Identical	Identical	Identical		Identical	Identical	Identical
731	Identical	Identical	Identical		Identical	Identical	Indifferent
732	Identical	Identical	Identical		Identical	Indifferent	Identical
733	Identical	Identical	Identical		Identical	Identical	Identical
734	Identical	Identical	Identical		Identical	Identical	Identical
735	Identical	Identical	Identical		Identical	Identical	Identical
736	Identical	Identical	Identical		Identical	Identical	Identical
737	Identical	Identical	Identical		Identical	Identical	Identical
738	Identical	Identical	Identical		Identical	Identical	Identical
739	Identical	Identical	Identical		Identical	Identical	Identical
740	Identical	Identical	Identical		Identical	Identical	Indifferent
741	Identical	Identical	Identical		Identical	Identical	Identical
742	Identical	Identical	Identical		Identical	Identical	Identical
743	Identical	Identical	Identical		Identical	Identical	Identical
744	Identical	Identical	Identical		Identical	Identical	Identical
745	Identical	Identical	Identical		Identical	Identical	Identical
746	Identical	Identical	Identical		Identical	Identical	Identical
747	Identical	Identical	Identical		Identical	Identical	Identical
748	Identical	Identical	Identical		Identical	Identical	Identical
749	Identical	Identical	Identical		Identical	Identical	Identical
750	Identical	Identical	Identical		Identical	Identical	Identical
751	Identical	Identical	Identical		Identical	Identical	Indifferent
752	Identical	Identical	Identical		Identical	Identical	Identical
753	Indifferent	Indifferent	Indifferent		Identical	Identical	Identical
754	Identical	Identical	Identical		Identical	Identical	Identical
755	Identical	Identical	Identical		Identical	Identical	Identical
756	Identical	Identical	Identical		Identical	Identical	Indifferent
757	Identical	Identical	Identical		Identical	Identical	Identical
758	Identical	Identical	Indifferent		Identical	Identical	Identical
759	Identical	Identical	Identical		Identical	Identical	Identical
760	Identical	Identical	Identical		Identical	Identical	Identical
761	Identical	Identical	Identical		Identical	Identical	Identical
762	Identical	Identical	Identical		Identical	Identical	Identical
763	Identical	Identical	Identical		Identical	Indifferent	Identical
764	Identical	Identical	Identical		Indifferent	Indifferent	Identical
765	Identical	Identical	Identical		Identical	Identical	Identical
766	Identical	Identical	Identical		Indifferent	Identical	Identical
767	Identical	Identical	Indifferent		Identical	Identical	Identical
768	Identical	Identical	Identical		Identical	Identical	Identical
769	Identical	Identical	Identical		Identical	Identical	Identical
770	Identical	Identical	Identical		Identical	Indifferent	Indifferent
771	Identical	Identical	Identical		Identical	Identical	Identical
772	Identical	Identical	Identical		Identical	Identical	Identical
773	Identical	Identical	Identical		Identical	Identical	Identical
774	Identical	Identical	Identical		Identical	Identical	Identical
775	Identical	Identical	Identical		Identical	Identical	Identical
776	Identical	Identical	Identical		Identical	Identical	Identical
777	Identical	Identical	Identical		Identical	Identical	Identical
778	Identical	Identical	Identical		Identical	Identical	Identical
779	Identical	Identical	Identical		Identical	Identical	Identical
780	Identical	Identical	Identical		Identical	Identical	Identical
781	Identical	Identical	Identical		Identical	Identical	Identical
782	Identical	Identical	Identical		Identical	Identical	Indifferent
783	Identical	Identical	Identical		Identical	Identical	Identical
784	Identical	Identical	Identical		Identical	Indifferent	Indifferent
785	Identical	Identical	Identical		Identical	Identical	Identical
786	Identical	Identical	Identical		Identical	Identical	Identical
787	Identical	Identical	Identical		Identical	Identical	Identical
788	Identical	Identical	Identical		Identical	Identical	Identical
789	Identical	Identical	Identical		Identical	Identical	Identical
790	Identical	Identical	Identical		Identical	Identical	Identical
791	Identical	Identical	Identical		Identical	Identical	Identical
792	Identical	Identical	Identical		Identical	Identical	Identical
793	Identical	Identical	Identical		Identical	Identical	Identical
794	Identical	Identical	Identical		Identical	Identical	Identical
795	Identical	Identical	Indifferent		Identical	Identical	Identical
796	Identical	Indifferent	Indifferent		Identical	Identical	Identical
797	Identical	Identical	Identical		Identical	Identical	Identical
798	Identical	Identical	Identical		Identical	Identical	Identical
799	Identical	Identical	Identical		Identical	Identical	Identical
800	Identical	Identical	Identical		Identical	Identical	Identical
801	Identical	Identical	Identical		Identical	Identical	Identical
802	Identical	Identical	Identical		Identical	Identical	Identical
803	Identical	Indifferent	Indifferent		Identical	Indifferent	Identical
804	Identical	Identical	Identical		Identical	Identical	Identical
805	Identical	Identical	Identical		Identical	Identical	Identical
806	Identical	Identical	Identical		Identical	Identical	Identical
807	Identical	Identical	Identical		Identical	Identical	Identical
808	Identical	Identical	Identical		Indifferent	Indifferent	Indifferent
809	Identical	Identical	Identical		Identical	Identical	Identical
810	Identical	Identical	Identical		Identical	Identical	Identical
811	Identical	Identical	Indifferent		Indifferent	Identical	Identical
812	Identical	Identical	Identical		Identical	Identical	Identical
813	Identical	Identical	Identical		Identical	Identical	Identical
814	Identical	Identical	Identical		Identical	Indifferent	Identical
815	Identical	Identical	Identical		Identical	Identical	Identical
816	Identical	Identical	Identical		Identical	Identical	Identical
817	Identical	Identical	Identical		Identical	Identical	Identical
818	Identical	Identical	Indifferent		Identical	Indifferent	Identical
819	Identical	Identical	Identical		Identical	Identical	Identical
820	Identical	Identical	Identical		Identical	Identical	Identical
821	Identical	Identical	Identical		Identical	Identical	Identical
822	Identical	Identical	Identical		Identical	Identical	Identical
823	Identical	Identical	Identical		Identical	Identical	Identical
824	Identical	Identical	Identical		Identical	Identical	Identical
825	Identical	Identical	Identical		Identical	Identical	Identical
826	Identical	Identical	Identical		Identical	Identical	Identical
827	Identical	Indifferent	Identical		Identical	Identical	Identical
828	Identical	Identical	Identical		Identical	Identical	Identical
829	Identical	Indifferent	Identical		Identical	Identical	Identical
830	Identical	Identical	Indifferent		Identical	Identical	Identical
831	Identical	Identical	Identical		Indifferent	Indifferent	Identical
832	Identical	Identical	Identical		Identical	Identical	Identical
833	Identical	Identical	Identical		Identical	Identical	Identical
834	Identical	Identical	Identical		Identical	Identical	Identical
835	Identical	Identical	Identical		Identical	Identical	Identical
836	Identical	Identical	Identical		Identical	Indifferent	Identical
837	Identical	Identical	Identical		Identical	Identical	Indifferent
838	Identical	Identical	Identical		Identical	Indifferent	Indifferent
839	Identical	Identical	Identical		Identical	Identical	Identical
840	Identical	Identical	Identical		Identical	Identical	Identical
841	Identical	Identical	Indifferent		Identical	Identical	Identical
842	Identical	Identical	Identical		Identical	Identical	Identical
843	Identical	Identical	Identical		Identical	Identical	Identical
844	Identical	Indifferent	Indifferent		Identical	Identical	Identical
845	Identical	Identical	Identical		Identical	Identical	Identical
846	Identical	Identical	Identical		Identical	Identical	Identical
847	Identical	Identical	Identical		Identical	Identical	Identical
848	Identical	Identical	Identical		Identical	Identical	Identical
849	Identical	Identical	Identical		Identical	Identical	Identical
850	Identical	Identical	Identical		Identical	Identical	Identical
851	Identical	Identical	Identical		Identical	Identical	Identical
852	Identical	Identical	Identical		Identical	Indifferent	Indifferent
853	Identical	Identical	Identical		Identical	Identical	Identical
854	Identical	Identical	Identical		Identical	Identical	Identical
855	Identical	Identical	Identical		Identical	Identical	Identical
856	Identical	Identical	Identical		Identical	Identical	Identical
857	Identical	Identical	Identical		Identical	Identical	Identical
858	Identical	Identical	Indifferent		Identical	Identical	Identical
859	Identical	Identical	Identical		Identical	Identical	Identical
860	Identical	Identical	Identical		Identical	Identical	Identical
861	Identical	Identical	Identical		Identical	Identical	Identical
862	Identical	Identical	Identical		Identical	Identical	Identical
863	Identical	Identical	Identical		Identical	Identical	Identical
864	Identical	Identical	Identical		Identical	Identical	Identical
865	Identical	Identical	Identical		Identical	Identical	Identical
866	Identical	Identical	Identical		Identical	Identical	Identical
867	Identical	Identical	Indifferent		Identical	Identical	Identical
868	Identical	Identical	Identical		Indifferent	Indifferent	Identical
869	Identical	Identical	Indifferent		Identical	Identical	Identical
870	Identical	Identical	Identical		Identical	Identical	Identical
871	Identical	Identical	Identical		Identical	Identical	Identical
872	Identical	Identical	Identical		Identical	Identical	Identical
873	Identical	Identical	Identical		Indifferent	Identical	Identical
874	Identical	Identical	Identical		Identical	Identical	Identical
875	Identical	Identical	Identical		Identical	Identical	Identical
876	Identical	Identical	Identical		Identical	Identical	Identical
877	Identical	Identical	Identical		Identical	Identical	Identical
878	Indifferent	Identical	Identical		Identical	Identical	Identical
879	Identical	Identical	Identical		Identical	Identical	Identical
880	Identical	Indifferent	Identical		Identical	Identical	Identical
881	Identical	Identical	Identical		Identical	Identical	Identical
882	Identical	Identical	Identical		Identical	Identical	Identical
883	Identical	Identical	Identical		Identical	Identical	Identical
884	Identical	Identical	Identical		Identical	Identical	Identical
885	Identical	Identical	Identical		Identical	Identical	Identical
886	Identical	Identical	Identical		Identical	Identical	Identical
887	Identical	Identical	Identical		Identical	Identical	Identical
888	Identical	Identical	Identical		Identical	Identical	Identical
889	Identical	Identical	Identical		Identical	Identical	Identical
890	Identical	Indifferent	Identical		Identical	Identical	Identical
891	Identical	Identical	Identical		Identical	Identical	Identical
892	Identical	Identical	Identical		Identical	Identical	Identical
893	Identical	Identical	Identical		Identical	Identical	Identical
894	Identical	Identical	Identical		Identical	Identical	Identical
895	Identical	Identical	Identical		Identical	Identical	Identical
896	Identical	Identical	Identical		Identical	Identical	Identical
897	Identical	Identical	Identical		Identical	Identical	Identical
898	Identical	Identical	Identical		Identical	Identical	Identical
899	Identical	Identical	Identical		Identical	Identical	Identical
900	Identical	Identical	Identical		Identical	Identical	Identical
901	Identical	Identical	Identical		Identical	Identical	Identical
902	Identical	Identical	Identical		Identical	Identical	Identical
903	Identical	Identical	Identical		Identical	Identical	Indifferent
904	Identical	Identical	Identical		Identical	Identical	Indifferent
905	Identical	Identical	Identical		Identical	Identical	Identical
906	Identical	Identical	Identical		Identical	Identical	Identical
907	Identical	Identical	Identical		Identical	Identical	Identical
908	Indifferent	Indifferent	Indifferent		Identical	Identical	Identical
909	Identical	Identical	Identical		Identical	Identical	Identical
910	Identical	Identical	Identical		Identical	Identical	Identical
911	Identical	Identical	Identical		Identical	Identical	Identical
912	Identical	Identical	Identical		Identical	Identical	Identical
913	Identical	Identical	Indifferent		Identical	Identical	Indifferent
914	Identical	Identical	Identical		Identical	Identical	Identical
915	Identical	Identical	Identical		Identical	Identical	Identical
916	Identical	Identical	Identical		Identical	Identical	Identical
917	Identical	Identical	Identical		Identical	Identical	Identical
918	Identical	Identical	Identical		Identical	Identical	Identical
919	Identical	Identical	Identical		Identical	Identical	Indifferent
920	Identical	Identical	Identical		Identical	Identical	Identical
921	Identical	Identical	Identical		Identical	Indifferent	Indifferent
922	Identical	Identical	Identical		Identical	Identical	Indifferent
923	Identical	Identical	Identical		Identical	Indifferent	Identical
924	Identical	Identical	Identical		Identical	Identical	Identical
925	Identical	Identical	Identical		Identical	Identical	Identical
926	Identical	Identical	Identical		Identical	Identical	Identical
927	Identical	Identical	Identical		Indifferent	Identical	Identical
928	Identical	Identical	Identical		Identical	Identical	Identical
929	Identical	Identical	Identical		Identical	Identical	Identical
930	Identical	Identical	Indifferent		Identical	Identical	Identical
931	Identical	Identical	Identical		Identical	Identical	Identical
932	Identical	Identical	Identical		Identical	Identical	Identical
933	Identical	Identical	Identical		Identical	Identical	Identical
934	Identical	Identical	Identical		Identical	Identical	Identical
935	Identical	Identical	Identical		Identical	Identical	Identical
936	Identical	Identical	Identical		Identical	Identical	Identical
937	Identical	Identical	Identical		Identical	Indifferent	Identical
938	Identical	Identical	Indifferent		Identical	Identical	Identical
939	Identical	Identical	Identical		Identical	Identical	Identical
940	Identical	Identical	Identical		Identical	Identical	Identical
941	Identical	Identical	Identical		Identical	Identical	Identical
942	Identical	Identical	Identical		Indifferent	Indifferent	Indifferent
943	Identical	Identical	Identical		Identical	Identical	Identical
944	Identical	Indifferent	Indifferent		Identical	Identical	Identical
945	Identical	Identical	Identical		Identical	Identical	Identical
946	Identical	Identical	Identical		Identical	Identical	Identical
947	Identical	Identical	Identical		Identical	Identical	Identical
948	Identical	Identical	Identical		Identical	Identical	Identical
949	Identical	Identical	Identical		Identical	Identical	Indifferent
950	Identical	Identical	Identical		Identical	Identical	Identical
951	Identical	Identical	Identical		Identical	Identical	Identical
952	Identical	Identical	Identical		Identical	Identical	Indifferent
953	Identical	Identical	Identical		Indifferent	Indifferent	Indifferent
954	Identical	Identical	Identical		Identical	Identical	Identical
955	Identical	Identical	Identical		Identical	Identical	Identical
956	Identical	Indifferent	Identical		Identical	Identical	Identical
957	Identical	Identical	Identical		Identical	Identical	Identical
958	Identical	Identical	Identical		Identical	Identical	Identical
959	Identical	Identical	Identical		Identical	Identical	Identical
960	Identical	Identical	Identical		Identical	Identical	Identical
961	Identical	Identical	Identical		Identical	Identical	Identical
962	Identical	Identical	Identical		Identical	Identical	Identical
963	Identical	Identical	Identical		Identical	Identical	Indifferent
964	Identical	Identical	Identical		Identical	Identical	Identical
965	Identical	Identical	Indifferent		Identical	Identical	Identical
966	Identical	Identical	Identical		Identical	Identical	Identical
967	Identical	Identical	Identical		Identical	Identical	Identical
968	Identical	Identical	Identical		Identical	Identical	Identical
969	Identical	Identical	Identical		Identical	Identical	Identical
970	Identical	Identical	Indifferent		Identical	Identical	Identical
971	Identical	Identical	Identical		Identical	Identical	Identical
972	Identical	Identical	Identical		Identical	Identical	Identical
973	Identical	Identical	Identical		Identical	Identical	Identical
974	Indifferent	Indifferent	Indifferent		Identical	Identical	Identical
975	Identical	Identical	Identical		Identical	Identical	Identical
976	Identical	Identical	Identical		Identical	Identical	Identical
977	Identical	Identical	Identical		Identical	Identical	Identical
978	Identical	Identical	Identical		Identical	Identical	Identical
979	Identical	Identical	Identical		Identical	Identical	Identical
980	Identical	Identical	Identical		Identical	Identical	Identical
981	Identical	Identical	Identical		Identical	Identical	Indifferent
982	Identical	Identical	Identical		Identical	Identical	Identical
983	Identical	Identical	Identical		Identical	Identical	Identical
984	Identical	Identical	Identical		Identical	Identical	Identical
985	Identical	Identical	Identical		Identical	Identical	Indifferent
986	Identical	Identical	Identical		Identical	Identical	Identical
987	Identical	Identical	Identical		Identical	Identical	Identical
988	Identical	Identical	Identical		Identical	Identical	Identical
989	Identical	Identical	Identical		Identical	Identical	Indifferent
990	Identical	Indifferent	Indifferent		Identical	Identical	Identical
991	Identical	Identical	Identical		Identical	Identical	Identical
992	Identical	Identical	Identical		Identical	Identical	Identical
993	Identical	Identical	Identical		Identical	Identical	Identical
994	Identical	Identical	Identical		Identical	Identical	Identical
995	Identical	Identical	Identical		Identical	Identical	Identical
996	Identical	Identical	Identical		Identical	Identical	Identical
997	Identical	Identical	Identical		Identical	Identical	Identical
998	Identical	Identical	Identical		Identical	Identical	Identical
999	Indifferent	Indifferent	Identical		Identical	Indifferent	Identical
1000	Indifferent	Indifferent	Indifferent		Identical	Identical	Identical
1001	Identical	Identical	Identical		Identical	Identical	Identical
1002	Identical	Identical	Identical		Identical	Identical	Identical
1003	Identical	Identical	Identical		Identical	Identical	Identical
1004	Identical	Identical	Indifferent		Indifferent	Identical	Identical
1005	Identical	Identical	Identical		Indifferent	Identical	Identical
1006	Identical	Identical	Identical		Identical	Identical	Identical
1007	Identical	Identical	Identical		Identical	Identical	Identical
1008	Identical	Identical	Identical		Identical	Identical	Identical
1009	Identical	Identical	Identical		Identical	Identical	Identical
1010	Identical	Identical	Identical		Identical	Identical	Identical
1011	Identical	Identical	Identical		Identical	Identical	Identical
1012	Identical	Identical	Identical		Identical	Identical	Identical
1013	Identical	Identical	Identical		Identical	Identical	Identical
1014	Identical	Identical	Identical		Identical	Identical	Identical
1015	Identical	Identical	Identical		Identical	Identical	Identical
1016	Identical	Identical	Identical		Identical	Identical	Identical
1017	Identical	Identical	Identical		Identical	Identical	Identical
1018	Identical	Identical	Identical		Identical	Identical	Identical
1019	Identical	Identical	Identical		Identical	Identical	Identical
1020	Identical	Identical	Identical		Identical	Identical	Identical
1021	Identical	Identical	Identical		Identical	Identical	Identical
1022	Identical	Identical	Identical		Identical	Identical	Indifferent
1023	Identical	Identical	Identical		Identical	Identical	Indifferent
1024	Identical	Identical	Identical		Identical	Identical	Identical
1025	Identical	Identical	Identical		Identical	Identical	Identical
1026	Identical	Identical	Identical		Identical	Identical	Identical
1027	Indifferent	Identical	Identical		Identical	Identical	Identical
1028	Identical	Identical	Identical		Identical	Identical	Identical
1029	Identical	Identical	Identical		Identical	Identical	Indifferent
1030	Identical	Identical	Identical		Identical	Identical	Identical
1031	Identical	Identical	Identical		Identical	Identical	Identical
1032	Identical	Identical	Identical		Identical	Identical	Identical
1033	Identical	Identical	Identical		Indifferent	Identical	Identical
1034	Identical	Identical	Identical		Identical	Identical	Identical
1035	Identical	Identical	Identical		Indifferent	Indifferent	Identical
1036	Identical	Identical	Identical		Identical	Identical	Identical
1037	Identical	Identical	Identical		Identical	Identical	Identical
1038	Indifferent	Identical	Identical		Identical	Identical	Identical
1039	Identical	Identical	Identical		Identical	Identical	Identical
1040	Identical	Identical	Identical		Identical	Identical	Identical
1041	Identical	Identical	Identical		Identical	Identical	Identical
1042	Identical	Identical	Identical		Identical	Identical	Identical
1043	Identical	Identical	Identical		Indifferent	Identical	Identical
1044	Identical	Identical	Identical		Identical	Identical	Identical
1045	Identical	Identical	Identical		Identical	Identical	Identical
1046	Identical	Identical	Identical		Identical	Identical	Identical
1047	Identical	Identical	Identical		Identical	Identical	Identical
1048	Identical	Identical	Identical		Identical	Identical	Identical
1049	Identical	Identical	Identical		Identical	Identical	Identical
1050	Identical	Identical	Identical		Identical	Identical	Identical
1051	Identical	Identical	Identical		Identical	Identical	Identical
1052	Identical	Identical	Identical		Identical	Identical	Identical
1053	Identical	Identical	Identical		Indifferent	Identical	Identical
1054	Identical	Identical	Identical		Identical	Indifferent	Identical
1055	Identical	Identical	Identical		Identical	Identical	Identical
1056	Identical	Identical	Indifferent		Identical	Identical	Identical
1057	Identical	Indifferent	Indifferent		Indifferent	Indifferent	Identical
1058	Identical	Identical	Identical		Identical	Identical	Indifferent
1059	Identical	Identical	Identical		Identical	Identical	Identical
1060	Identical	Identical	Identical		Identical	Identical	Indifferent
1061	Identical	Identical	Identical		Identical	Identical	Identical
1062	Identical	Identical	Identical		Identical	Identical	Identical
1063	Identical	Identical	Identical		Identical	Identical	Identical
1064	Indifferent	Indifferent	Identical		Identical	Identical	Indifferent
1065	Identical	Identical	Identical		Indifferent	Indifferent	Indifferent
1066	Identical	Identical	Identical		Identical	Indifferent	Identical
1067	Identical	Identical	Identical		Identical	Indifferent	Indifferent
1068	Identical	Identical	Indifferent		Identical	Identical	Indifferent
1069	Identical	Identical	Identical		Identical	Identical	Identical
1070	Identical	Indifferent	Indifferent		Identical	Identical	Identical
1071	Identical	Identical	Identical		Identical	Identical	Identical
1072	Identical	Identical	Identical		Identical	Identical	Identical
1073	Identical	Identical	Identical		Identical	Identical	Identical
1074	Identical	Identical	Identical		Identical	Identical	Identical
1075	Identical	Identical	Identical		Identical	Identical	Indifferent
1076	Indifferent	Indifferent	Identical		Identical	Identical	Identical
1077	Identical	Identical	Identical		Identical	Identical	Identical
1078	Identical	Identical	Identical		Identical	Identical	Identical
1079	Identical	Identical	Identical		Identical	Identical	Identical
1080	Identical	Identical	Identical		Identical	Identical	Identical
1081	Identical	Identical	Identical		Identical	Identical	Identical
1082	Identical	Identical	Identical		Identical	Identical	Identical
1083	Identical	Identical	Identical		Identical	Identical	Identical
1084	Identical	Identical	Identical		Indifferent	Indifferent	Indifferent
1085	Indifferent	Indifferent	Indifferent		Identical	Indifferent	Identical
[truncated: 8,915 more rows]

## Sheet: Random process name
	Random processes
[truncated: 10,001 more rows]

## Sheet: Random electricity process name
	Random electricity process
[truncated: 10,001 more rows]
